# Supplementary material for: Evolutionary relationships, biogeography and morphological characters of Glinus (Molluginaceae), with special emphasis on the genus composition in Sub-Saharan Africa
Source: PhytoKeys. 2021 Feb 22;173:1–92. doi: 10.3897/phytokeys.173.60898 (PMC7921084; doi:10.3897/phytokeys.173.60898)
Supplement: XML Treatment for Glinus [file phytokeys.173.60898-treatment1.xml]

<!DOCTYPE tp:taxon-treatment
  PUBLIC "-//TaxonX//DTD Taxonomic Treatment Publishing DTD v0 20100105//EN" "tax-treatment-NSO.dtd">
<tp:taxon-treatment xmlns:tp="http://www.plazi.org/taxpub"><tp:treatment-meta><kwd-group><label>Taxon classification</label><kwd><named-content xmlns:xlink="http://www.w3.org/1999/xlink" content-type="kingdom">Plantae</named-content></kwd><kwd><named-content xmlns:xlink="http://www.w3.org/1999/xlink" content-type="order">Caryophyllales</named-content></kwd><kwd><named-content xmlns:xlink="http://www.w3.org/1999/xlink" content-type="family">Molluginaceae</named-content></kwd></kwd-group><mixed-citation publication-type="journal"><person-group><name><surname>Sukhorukov</surname><given-names>Alexander P.</given-names></name><name><surname>Sennikov</surname><given-names>Alexander</given-names></name><name><surname>Veranso-Libalah</surname><given-names>Marie Claire</given-names></name><name><surname>Kushunina</surname><given-names>Maria</given-names></name><name><surname>Nilova</surname><given-names>Maya V.</given-names></name><name><surname>Heath</surname><given-names>Roger</given-names></name><name><surname>Heath</surname><given-names>Alison</given-names></name><name><surname>Mazei</surname><given-names>Yuri</given-names></name><name><surname>Zaika</surname><given-names>Maxim A.</given-names></name></person-group><article-title>Evolutionary relationships, biogeography and morphological characters of <italic><tp:taxon-name><tp:taxon-name-part taxon-name-part-type="genus" reg="Glinus">Glinus</tp:taxon-name-part></tp:taxon-name></italic> (<tp:taxon-name><tp:taxon-name-part taxon-name-part-type="family">Molluginaceae</tp:taxon-name-part></tp:taxon-name>), with special emphasis on the genus composition in Sub-Saharan Africa</article-title><source>PhytoKeys</source><day>22</day><month>2</month><year>2021</year><volume>173</volume><fpage>1</fpage><lpage>92</lpage><pub-id pub-id-type="doi">10.3897/phytokeys.173.60898</pub-id></mixed-citation></tp:treatment-meta><tp:nomenclature><label>Genus</label><tp:taxon-name><object-id xmlns:xlink="http://www.w3.org/1999/xlink" content-type="arpha" xlink:type="simple">ABA6FDF2-F908-5B7E-BB1E-8365C3C4FBE6</object-id>
              <tp:taxon-name-part taxon-name-part-type="genus" reg="Glinus">Glinus</tp:taxon-name-part>
            </tp:taxon-name><tp:taxon-authority>L., Sp. Pl. 1: 463 (1753).</tp:taxon-authority><tp:nomenclature-citation-list><tp:nomenclature-citation><tp:taxon-name>
                  <tp:taxon-name-part taxon-name-part-type="genus" reg="Mollugo"/>
                  <tp:taxon-name-part taxon-name-part-type="infraspecific-rank"/>
                  <tp:taxon-name-part taxon-name-part-type="section" reg="Glinus"/>
                </tp:taxon-name><comment>≡ <tp:taxon-name><tp:taxon-name-part taxon-name-part-type="genus" reg="Mollugo">Mollugo</tp:taxon-name-part> <tp:taxon-name-part taxon-name-part-type="infraspecific-rank">sect.</tp:taxon-name-part> <tp:taxon-name-part taxon-name-part-type="section" reg="Glinus">Glinus</tp:taxon-name-part></tp:taxon-name> (L.) Benth. in Benth. &amp; Mueller, Fl. Austr. 3: 333 (1866). </comment></tp:nomenclature-citation><tp:nomenclature-citation><tp:taxon-name>
                  <tp:taxon-name-part taxon-name-part-type="genus" reg="Rolofa"/>
                </tp:taxon-name><comment>≡ <tp:taxon-name><tp:taxon-name-part taxon-name-part-type="genus" reg="Rolofa">Rolofa</tp:taxon-name-part></tp:taxon-name> Adans., Fam. Pl. 2: 256 (1763), nom. illeg. </comment></tp:nomenclature-citation><tp:nomenclature-citation><tp:taxon-name><tp:taxon-name-part taxon-name-part-type="genus" reg="Glinus"/> <tp:taxon-name-part taxon-name-part-type="species" reg="lotoides"/></tp:taxon-name><comment>Type: <tp:taxon-name><tp:taxon-name-part taxon-name-part-type="genus" reg="Glinus">Glinus</tp:taxon-name-part> <tp:taxon-name-part taxon-name-part-type="species" reg="lotoides">lotoides</tp:taxon-name-part></tp:taxon-name> L. </comment></tp:nomenclature-citation><tp:nomenclature-citation><tp:taxon-name>
                  <tp:taxon-name-part taxon-name-part-type="genus" reg="Physa"/>
                </tp:taxon-name><comment>= <tp:taxon-name><tp:taxon-name-part taxon-name-part-type="genus" reg="Physa">Physa</tp:taxon-name-part></tp:taxon-name> Touars, Gen. Nov. Madagasc.: 20 (1806). </comment></tp:nomenclature-citation><tp:nomenclature-citation><tp:taxon-name><tp:taxon-name-part taxon-name-part-type="genus" reg="Physa"/> <tp:taxon-name-part taxon-name-part-type="species" reg="madagascariensis"/></tp:taxon-name><comment>Type: <tp:taxon-name><tp:taxon-name-part taxon-name-part-type="genus" reg="Physa">Physa</tp:taxon-name-part> <tp:taxon-name-part taxon-name-part-type="species" reg="madagascariensis">madagascariensis</tp:taxon-name-part></tp:taxon-name> DC., Prodr. 1: 393 (1824) (= <tp:taxon-name><tp:taxon-name-part taxon-name-part-type="genus" reg="Glinus">Glinus</tp:taxon-name-part> <tp:taxon-name-part taxon-name-part-type="species" reg="oppositifolius">oppositifolius</tp:taxon-name-part></tp:taxon-name> (L.) Aug.DC.) </comment></tp:nomenclature-citation><tp:nomenclature-citation><tp:taxon-name>
                  <tp:taxon-name-part taxon-name-part-type="genus" reg="Plenckia"/>
                </tp:taxon-name><comment>= <tp:taxon-name><tp:taxon-name-part taxon-name-part-type="genus" reg="Plenckia">Plenckia</tp:taxon-name-part></tp:taxon-name> Raf., Specch. 1: 194 (1814), nom. rej. </comment></tp:nomenclature-citation><tp:nomenclature-citation><tp:taxon-name><tp:taxon-name-part taxon-name-part-type="genus" reg="Plenckia"/> <tp:taxon-name-part taxon-name-part-type="species" reg="setiflora"/></tp:taxon-name><comment>Type: <tp:taxon-name><tp:taxon-name-part taxon-name-part-type="genus" reg="Plenckia">Plenckia</tp:taxon-name-part> <tp:taxon-name-part taxon-name-part-type="species" reg="setiflora">setiflora</tp:taxon-name-part></tp:taxon-name> (Forssk.) Raf. (≡ <tp:taxon-name><tp:taxon-name-part taxon-name-part-type="genus" reg="Glinus">Glinus</tp:taxon-name-part> <tp:taxon-name-part taxon-name-part-type="species" reg="setiflorus">setiflorus</tp:taxon-name-part></tp:taxon-name> Forssk.). </comment></tp:nomenclature-citation><tp:nomenclature-citation><tp:taxon-name>
                  <tp:taxon-name-part taxon-name-part-type="genus" reg="Tryphera"/>
                </tp:taxon-name><comment>= <tp:taxon-name><tp:taxon-name-part taxon-name-part-type="genus" reg="Tryphera">Tryphera</tp:taxon-name-part></tp:taxon-name> Blume, Bijdr. Fl. Ned. Ind. 11: 549 (1826). </comment></tp:nomenclature-citation><tp:nomenclature-citation><tp:taxon-name><tp:taxon-name-part taxon-name-part-type="genus" reg="Tryphera"/> <tp:taxon-name-part taxon-name-part-type="species" reg="prostrata"/></tp:taxon-name><comment>Type: <tp:taxon-name><tp:taxon-name-part taxon-name-part-type="genus" reg="Tryphera">Tryphera</tp:taxon-name-part> <tp:taxon-name-part taxon-name-part-type="species" reg="prostrata">prostrata</tp:taxon-name-part></tp:taxon-name> Blume, Bijdr. Fl. Ned. Ind. 11: 549 (1826) (= <tp:taxon-name><tp:taxon-name-part taxon-name-part-type="genus" reg="Glinus">Glinus</tp:taxon-name-part> <tp:taxon-name-part taxon-name-part-type="species" reg="oppositifolius">oppositifolius</tp:taxon-name-part></tp:taxon-name> (L.) Aug.DC). </comment></tp:nomenclature-citation><tp:nomenclature-citation><tp:taxon-name>
                  <tp:taxon-name-part taxon-name-part-type="genus" reg="Wycliffea"/>
                </tp:taxon-name><comment>= <tp:taxon-name><tp:taxon-name-part taxon-name-part-type="genus" reg="Wycliffea">Wycliffea</tp:taxon-name-part></tp:taxon-name> Ewart &amp; A.H.K.Petrie, Proc. Roy. Soc. Victoria n.s. 38: 167 (1926). </comment></tp:nomenclature-citation><tp:nomenclature-citation><tp:taxon-name><tp:taxon-name-part taxon-name-part-type="genus" reg="Wycliffea"/> <tp:taxon-name-part taxon-name-part-type="species" reg="obovata"/></tp:taxon-name><comment>Lectotype (designated here): <tp:taxon-name><tp:taxon-name-part taxon-name-part-type="genus" reg="Wycliffea">Wycliffea</tp:taxon-name-part> <tp:taxon-name-part taxon-name-part-type="species" reg="obovata">obovata</tp:taxon-name-part></tp:taxon-name> Ewart &amp; A.H.K.Petrie, Proc. Roy. Soc. Victoria n.s. 38: 167 (1926). </comment></tp:nomenclature-citation></tp:nomenclature-citation-list></tp:nomenclature><tp:treatment-sec sec-type="description" id="SECID0E6BCK"><title>Description.</title><p>Annual, rarely perennial, prostrate herbs or erect subshrubs with a rootstock, covered with stellate or simple (multiseriate, soft and crispate) hairs, in the latter case additionally with multiseriate, stout thick-walled and broad-based hairs (prickles). Stems branched from the base, often forming mats, rarely erect (<italic><tp:taxon-name><tp:taxon-name-part taxon-name-part-type="genus" reg="Glinus">G.</tp:taxon-name-part> <tp:taxon-name-part taxon-name-part-type="species" reg="orygioides">orygioides</tp:taxon-name-part></tp:taxon-name></italic>). Leaves in false whorls, lanceolate to obovate, entire or denticulate (mostly in their upper half), with several lateral nerves that can be adaxially recessed and abaxially prominent. Flowers usually several to many (up to 20) in leaf axils forming loose or rarely dense inflorescences, bracteate, sessile or pedicellate. Perianth of 5 free oblong, ovate or roundish segments, green (brown) abaxially and white, pinkish or yellowish adaxially, with a green or brown midvein, horizontally spreading when fully opened, sometimes white petaloid staminodes present, always shorter than perianth segments. Stamens (2–4)5–30, outer stamen series corresponding to another staminode whorl (if stamen number is more than 5) often with filaments terminating with teeth (and without anthers), 0.3–1.8 mm, oblong or roundish; anthers yellow; pollen tricolpate (studied in <italic><tp:taxon-name><tp:taxon-name-part taxon-name-part-type="genus" reg="Glinus">G.</tp:taxon-name-part> <tp:taxon-name-part taxon-name-part-type="species" reg="lotoides">lotoides</tp:taxon-name-part></tp:taxon-name></italic>: <xref ref-type="bibr" rid="B111">Perveen and Qaiser 2000</xref>). Stylodia 3–5, free or united in lower half into a style. Anthocarp (fruit enclosed by perianth) cylindrical or ovate to roundish. Fruit a hydrochastic loculicidal capsule. Ovary three- or five-carpellate, ovules arranged in two rows. Seeds usually more than 50, yellow, red, brown or black, up to 1.0 mm long, ovoid or reniform, smooth or with numerous colliculae; seed aril divided into two parts: a white, very noticeable hood covering the funiculus and a large ribbon-like appendage, sometimes the hood is reduced. Embryo curved; perisperm abundant and easily visible (in larger seeds) or scanty (in small seeds).</p><p>The basic chromosome number in <italic><tp:taxon-name><tp:taxon-name-part taxon-name-part-type="genus" reg="Glinus">G.</tp:taxon-name-part> <tp:taxon-name-part taxon-name-part-type="species" reg="radiatus">radiatus</tp:taxon-name-part></tp:taxon-name></italic> is x = 9 (<xref ref-type="bibr" rid="B89">Lane and Keil 1976</xref>), which corresponds with that of other <tp:taxon-name><tp:taxon-name-part taxon-name-part-type="family">Molluginaceae</tp:taxon-name-part></tp:taxon-name> (<xref ref-type="bibr" rid="B17">Bogle 1970</xref>, with references therein). However, Mitra and Datta in <xref ref-type="bibr" rid="B93">Löve (1967)</xref> indicated the basic number x = 18 for the Indian populations of <italic><tp:taxon-name><tp:taxon-name-part taxon-name-part-type="genus" reg="Glinus">Glinus</tp:taxon-name-part> <tp:taxon-name-part taxon-name-part-type="species" reg="lotoides">lotoides</tp:taxon-name-part></tp:taxon-name></italic> and <italic><tp:taxon-name><tp:taxon-name-part taxon-name-part-type="genus" reg="Glinus">G.</tp:taxon-name-part> <tp:taxon-name-part taxon-name-part-type="species" reg="oppositifolius">oppositifolius</tp:taxon-name-part></tp:taxon-name></italic>.</p></tp:treatment-sec><ref-list><ref id="B111"><mixed-citation xmlns:xlink="http://www.w3.org/1999/xlink" xlink:type="simple"><person-group><name name-style="western"><surname>Perveen</surname><given-names>A</given-names></name><name name-style="western"><surname>Qaiser</surname><given-names>M</given-names></name></person-group> (<year>2000</year>) <article-title>Pollen flora of Pakistan. XX. <tp:taxon-name><tp:taxon-name-part taxon-name-part-type="family">Molluginaceae</tp:taxon-name-part></tp:taxon-name>.</article-title><source>Turkish Journal of Botany</source><volume>24</volume>: <fpage>25</fpage>–<lpage>28</lpage>.</mixed-citation></ref><ref id="B89"><mixed-citation xmlns:xlink="http://www.w3.org/1999/xlink" xlink:type="simple"><person-group><name name-style="western"><surname>Lane</surname><given-names>MA</given-names></name><name name-style="western"><surname>Keil</surname><given-names>DJ</given-names></name></person-group> (<year>1976</year>) <article-title><italic><tp:taxon-name><tp:taxon-name-part taxon-name-part-type="genus">Glinus</tp:taxon-name-part> <tp:taxon-name-part taxon-name-part-type="species">radiatus</tp:taxon-name-part></tp:taxon-name></italic> (<tp:taxon-name><tp:taxon-name-part taxon-name-part-type="family">Aizoaceae</tp:taxon-name-part></tp:taxon-name>), chromosome count and range extension to Arizona.</article-title><source>Madrono</source><volume>23</volume>(<issue>8</issue>): <fpage>457</fpage>–<lpage>457</lpage>. <ext-link xlink:type="simple" ext-link-type="uri" xlink:href="http://www.jstor.org/stable/41413989">http://www.jstor.org/stable/41413989</ext-link></mixed-citation></ref><ref id="B17"><mixed-citation xmlns:xlink="http://www.w3.org/1999/xlink" xlink:type="simple"><person-group><name name-style="western"><surname>Bogle</surname><given-names>AL</given-names></name></person-group> (<year>1970</year>) <article-title>The genera of <tp:taxon-name><tp:taxon-name-part taxon-name-part-type="family">Molluginaceae</tp:taxon-name-part></tp:taxon-name> and <tp:taxon-name><tp:taxon-name-part taxon-name-part-type="family">Aizoaceae</tp:taxon-name-part></tp:taxon-name> in the southeastern United States.</article-title><source>Journal of the Arnold Arboretum</source><volume>51</volume>: <fpage>431</fpage>–<lpage>462</lpage>. <ext-link xlink:type="simple" ext-link-type="doi" xlink:href="10.5962/bhl.part.7046">https://doi.org/10.5962/bhl.part.7046</ext-link></mixed-citation></ref><ref id="B93"><mixed-citation xmlns:xlink="http://www.w3.org/1999/xlink" xlink:type="simple"><person-group><name name-style="western"><surname>Löve</surname><given-names>A</given-names></name></person-group> (<year>1967</year>) <article-title>IOPB chromosome number reports.</article-title><source>Taxon</source><volume>16</volume>(<issue>5</issue>): <fpage>445</fpage>–<lpage>461</lpage>. <ext-link xlink:type="simple" ext-link-type="doi" xlink:href="10.1002/j.1996-8175.1967.tb02050.x">https://doi.org/10.1002/j.1996-8175.1967.tb02050.x</ext-link></mixed-citation></ref></ref-list></tp:taxon-treatment>
