# Supplementary material for: Evolutionary relationships, biogeography and morphological characters of Glinus (Molluginaceae), with special emphasis on the genus composition in Sub-Saharan Africa
Source: PhytoKeys. 2021 Feb 22;173:1–92. doi: 10.3897/phytokeys.173.60898 (PMC7921084; doi:10.3897/phytokeys.173.60898)
Supplement: XML Treatment for Glinus bainesii [file phytokeys.173.60898-treatment2.xml]

<!DOCTYPE tp:taxon-treatment
  PUBLIC "-//TaxonX//DTD Taxonomic Treatment Publishing DTD v0 20100105//EN" "tax-treatment-NSO.dtd">
<tp:taxon-treatment xmlns:tp="http://www.plazi.org/taxpub"><tp:treatment-meta><kwd-group><label>Taxon classification</label><kwd><named-content xmlns:xlink="http://www.w3.org/1999/xlink" content-type="kingdom">Plantae</named-content></kwd><kwd><named-content xmlns:xlink="http://www.w3.org/1999/xlink" content-type="order">Caryophyllales</named-content></kwd><kwd><named-content xmlns:xlink="http://www.w3.org/1999/xlink" content-type="family">Molluginaceae</named-content></kwd></kwd-group><mixed-citation publication-type="journal"><person-group><name><surname>Sukhorukov</surname><given-names>Alexander P.</given-names></name><name><surname>Sennikov</surname><given-names>Alexander</given-names></name><name><surname>Veranso-Libalah</surname><given-names>Marie Claire</given-names></name><name><surname>Kushunina</surname><given-names>Maria</given-names></name><name><surname>Nilova</surname><given-names>Maya V.</given-names></name><name><surname>Heath</surname><given-names>Roger</given-names></name><name><surname>Heath</surname><given-names>Alison</given-names></name><name><surname>Mazei</surname><given-names>Yuri</given-names></name><name><surname>Zaika</surname><given-names>Maxim A.</given-names></name></person-group><article-title>Evolutionary relationships, biogeography and morphological characters of <italic><tp:taxon-name><tp:taxon-name-part taxon-name-part-type="genus" reg="Glinus">Glinus</tp:taxon-name-part></tp:taxon-name></italic> (<tp:taxon-name><tp:taxon-name-part taxon-name-part-type="family">Molluginaceae</tp:taxon-name-part></tp:taxon-name>), with special emphasis on the genus composition in Sub-Saharan Africa</article-title><source>PhytoKeys</source><day>22</day><month>2</month><year>2021</year><volume>173</volume><fpage>1</fpage><lpage>92</lpage><pub-id pub-id-type="doi">10.3897/phytokeys.173.60898</pub-id></mixed-citation></tp:treatment-meta><tp:nomenclature><tp:taxon-name><object-id xmlns:xlink="http://www.w3.org/1999/xlink" content-type="arpha" xlink:type="simple">12806517-1129-5685-92B0-65072712BBD1</object-id>
              <tp:taxon-name-part taxon-name-part-type="genus" reg="Glinus">Glinus</tp:taxon-name-part>
              <tp:taxon-name-part taxon-name-part-type="species" reg="bainesii">bainesii</tp:taxon-name-part>
            </tp:taxon-name><tp:taxon-authority>(Oliv.) Pax, Nat. Pflanzenfam. 3(1b): 40 (1889).</tp:taxon-authority><tp:nomenclature-citation-list><tp:nomenclature-citation><tp:taxon-name>
                  <tp:taxon-name-part taxon-name-part-type="genus" reg="Mollugo"/>
                  <tp:taxon-name-part taxon-name-part-type="species" reg="bainesii"/>
                </tp:taxon-name><comment>≡ <tp:taxon-name><tp:taxon-name-part taxon-name-part-type="genus" reg="Mollugo">Mollugo</tp:taxon-name-part> <tp:taxon-name-part taxon-name-part-type="species" reg="bainesii">bainesii</tp:taxon-name-part></tp:taxon-name> Oliv., Fl. Trop. Afr. 2: 590 (1871). </comment></tp:nomenclature-citation><tp:nomenclature-citation><tp:taxon-name>
                  <tp:taxon-name-part taxon-name-part-type="genus" reg="Mollugo"/>
                  <tp:taxon-name-part taxon-name-part-type="species" reg="bainesii"/>
                </tp:taxon-name><comment>Type: [BOTSWANA, North-West distr.] “Koobie [Chobe] to N.[orton] Shaw valley, Jan–Mar 1863, <italic>T. Baines</italic> [s.n.]” (K000232022!). </comment></tp:nomenclature-citation></tp:nomenclature-citation-list></tp:nomenclature><tp:treatment-sec sec-type="notes" id="SECID0EWNCK"><title>Note.</title><p>(1) The so-called “Norton Shaw valley” lies close to Ngami Lake (<xref ref-type="bibr" rid="B110">Passarge 1904</xref>), and “Koobie” should be applied to “Chobe”; (2) The type specimen indicated by <xref ref-type="bibr" rid="B1">Adamson (1961)</xref> as kept at GRA is absent in this herbarium (Tony Dold, pers. comm.).</p></tp:treatment-sec><tp:treatment-sec sec-type="description" id="SECID0EEOCK"><title>Description.</title><p>(Fig. <xref ref-type="fig" rid="F13">13A–G</xref>). Annual or perennial, prostrate or ascending, up to 12 cm tall, often forming large mats up to 1.5 m in diameter. Stems covered with simple crispate hairs; stems, peduncles and sometimes leaf petioles and midveins additionally covered with small, stout hairs (prickles). Leaves rosulate, short-lived, and cauline, green, stout, entire, 10.0–17.0 × 2.0–4.0 mm, oblanceolate or narrowly oblong, sessile or short-petiolate (petioles up to 3.0 mm), mucronulate, veins neither recessed adaxially nor prominent abaxially. Flowers in clusters of 2–7, distant, pedicellate, pedicels 5.0–16.0 mm, in fruiting up to 20.0 mm; buds and closed anthocarp cylindrical. Perianth segments in flowering 6.0–8.0 mm × 2.5–3.0 mm (10–16 mm in diam.), in fruiting 7.0–9.0 mm long, glabrous or sparsely pubescent, dorsally green or with white margins, ventrally white, creamy, pink or pale mauve. Stamens 10–15, outer stamen series (petaloids) sterile, with filaments terminating in teeth; anthers 1.3–1.5 mm long. Stigmas 3, ~1.2 mm long. Seeds 0.6 × 0.5 mm, almost black, with longitudinal ridges carrying colliculate cells; aril hood clearly visible, 0.25 mm long.</p><fig id="F13" position="float" orientation="portrait"><object-id xmlns:xlink="http://www.w3.org/1999/xlink" content-type="doi" xlink:type="simple">10.3897/phytokeys.173.60898.figure13</object-id><object-id xmlns:xlink="http://www.w3.org/1999/xlink" content-type="arpha" xlink:type="simple">760ECA89-6C5B-5FE4-A094-FC97AA20EA62</object-id><label>Figure 13.</label><caption><p><italic><tp:taxon-name><tp:taxon-name-part taxon-name-part-type="genus" reg="Glinus">Glinus</tp:taxon-name-part> <tp:taxon-name-part taxon-name-part-type="species" reg="bainesii">bainesii</tp:taxon-name-part></tp:taxon-name></italic><bold>A, B</bold> an overview of the plant <bold>C</bold> flowers <bold>D</bold> leaves <bold>E–G</bold> close-up of individual flowers. Photographers – Roger and Alison Heath (<bold>A, C, E</bold> Okavango Delta, Ngamiland, Botswana, 28 Nov 2004 <bold>B, D, F, G</bold> Moremi Game Reserve, Ngamiland, Botswana, 21 Nov 2007).</p></caption><graphic xmlns:xlink="http://www.w3.org/1999/xlink" xlink:href="phytokeys-173-001-g013.jpg" position="float" orientation="portrait" xlink:type="simple" id="oo_510676.jpg"><uri content-type="original_file" xlink:type="simple">https://binary.pensoft.net/fig/510676</uri></graphic></fig></tp:treatment-sec><tp:treatment-sec sec-type="remarks" id="SECID0ESPCK"><title>Remarks.</title><p>In the herbaria <italic><tp:taxon-name><tp:taxon-name-part taxon-name-part-type="genus" reg="Glinus">G.</tp:taxon-name-part> <tp:taxon-name-part taxon-name-part-type="species" reg="bainesii">bainesii</tp:taxon-name-part></tp:taxon-name></italic> (Fig. <xref ref-type="fig" rid="F14">14</xref>) is often confused with <italic><tp:taxon-name><tp:taxon-name-part taxon-name-part-type="genus" reg="Glinus">G.</tp:taxon-name-part> <tp:taxon-name-part taxon-name-part-type="species" reg="oppositifolius">oppositifolius</tp:taxon-name-part></tp:taxon-name></italic>, but it is differentiated from the latter species by having small prickles, larger perianth and anthers, and seeds with longitudinal ridges (Table <xref ref-type="table" rid="T5">5</xref>).</p><fig id="F14" position="float" orientation="portrait"><object-id xmlns:xlink="http://www.w3.org/1999/xlink" content-type="doi" xlink:type="simple">10.3897/phytokeys.173.60898.figure14</object-id><object-id xmlns:xlink="http://www.w3.org/1999/xlink" content-type="arpha" xlink:type="simple">679E5607-D5CC-5C5A-8A07-6654205F5DC3</object-id><label>Figure 14.</label><caption><p>A herbarium specimen of <italic><tp:taxon-name><tp:taxon-name-part taxon-name-part-type="genus" reg="Glinus">Glinus</tp:taxon-name-part> <tp:taxon-name-part taxon-name-part-type="species" reg="bainesii">bainesii</tp:taxon-name-part></tp:taxon-name></italic> (Botswana, Northern distr., 17 km SE of Maun at Samadupe drift over Botletle river, 23 Jan 1972, <italic>H. Biegel &amp; G. Russell 3733</italic>, K001394831). Copyright of the Board of Trustees of the Royal Botanic Gardens, Kew.</p></caption><graphic xmlns:xlink="http://www.w3.org/1999/xlink" xlink:href="phytokeys-173-001-g014.jpg" position="float" orientation="portrait" xlink:type="simple" id="oo_510677.jpg"><uri content-type="original_file" xlink:type="simple">https://binary.pensoft.net/fig/510677</uri></graphic></fig></tp:treatment-sec><tp:treatment-sec sec-type="habitat" id="SECID0EQRCK"><title>Habitat.</title><p>Riverbed sands, flat flood plains, margins of muddy seasonal pans, sparsely vegetated areas at elevations 0–1200 m a.s.l. Associated plants found in Botswana: <italic><tp:taxon-name><tp:taxon-name-part taxon-name-part-type="genus" reg="Dicerocaryum">Dicerocaryum</tp:taxon-name-part> <tp:taxon-name-part taxon-name-part-type="species" reg="eriocarpum">eriocarpum</tp:taxon-name-part></tp:taxon-name></italic>, <tp:taxon-name><tp:taxon-name-part taxon-name-part-type="genus" reg="Pterococcus">Pterococcus</tp:taxon-name-part> <tp:taxon-name-part taxon-name-part-type="species" reg="oppositifolius">oppositifolius</tp:taxon-name-part> <tp:taxon-name-part taxon-name-part-type="infraspecific-rank">var.</tp:taxon-name-part> <tp:taxon-name-part taxon-name-part-type="variety" reg="oppositifolius">oppositifolius</tp:taxon-name-part></tp:taxon-name>, poor soil <tp:taxon-name>Cypreaceae</tp:taxon-name> and <tp:taxon-name><tp:taxon-name-part taxon-name-part-type="family">Poaceae</tp:taxon-name-part></tp:taxon-name> spp. (<italic>A. Heath &amp; R. Heath 734</italic>, K); <italic><tp:taxon-name><tp:taxon-name-part taxon-name-part-type="genus" reg="Fuirena">Fuirena</tp:taxon-name-part> <tp:taxon-name-part taxon-name-part-type="species" reg="pubescens">pubescens</tp:taxon-name-part></tp:taxon-name></italic>, <italic><tp:taxon-name><tp:taxon-name-part taxon-name-part-type="genus" reg="Neptunia">Neptunia</tp:taxon-name-part> <tp:taxon-name-part taxon-name-part-type="species" reg="oleracea">oleracea</tp:taxon-name-part></tp:taxon-name></italic>, <italic><tp:taxon-name><tp:taxon-name-part taxon-name-part-type="genus" reg="Hibiscus">Hibiscus</tp:taxon-name-part> <tp:taxon-name-part taxon-name-part-type="species" reg="meeusei">meeusei</tp:taxon-name-part></tp:taxon-name></italic>, <italic><tp:taxon-name><tp:taxon-name-part taxon-name-part-type="genus" reg="Cyperus">Cyperus</tp:taxon-name-part> <tp:taxon-name-part taxon-name-part-type="species" reg="compressus">compressus</tp:taxon-name-part></tp:taxon-name></italic>, <italic><tp:taxon-name><tp:taxon-name-part taxon-name-part-type="genus" reg="Senna">Senna</tp:taxon-name-part> <tp:taxon-name-part taxon-name-part-type="species" reg="obtusifolia">obtusifolia</tp:taxon-name-part></tp:taxon-name></italic> (<italic>A. Heath &amp; R. Heath 428</italic>, K); <italic><tp:taxon-name><tp:taxon-name-part taxon-name-part-type="genus" reg="Vahlia">Vahlia</tp:taxon-name-part> <tp:taxon-name-part taxon-name-part-type="species" reg="capensis">capensis</tp:taxon-name-part></tp:taxon-name></italic>, <italic><tp:taxon-name><tp:taxon-name-part taxon-name-part-type="genus" reg="Heliotropium">Heliotropium</tp:taxon-name-part> <tp:taxon-name-part taxon-name-part-type="species" reg="ovalifolium">ovalifolium</tp:taxon-name-part></tp:taxon-name></italic>, <italic><tp:taxon-name><tp:taxon-name-part taxon-name-part-type="genus" reg="Cynodon">Cynodon</tp:taxon-name-part> <tp:taxon-name-part taxon-name-part-type="species" reg="dactylon">dactylon</tp:taxon-name-part></tp:taxon-name></italic>, <italic><tp:taxon-name><tp:taxon-name-part taxon-name-part-type="genus" reg="Streptoglossa">Streptoglossa</tp:taxon-name-part> <tp:taxon-name-part taxon-name-part-type="species" reg="decurrens">decurrens</tp:taxon-name-part></tp:taxon-name></italic>, <italic><tp:taxon-name><tp:taxon-name-part taxon-name-part-type="genus" reg="Jamesbrittenia">Jamesbrittenia</tp:taxon-name-part> <tp:taxon-name-part taxon-name-part-type="species" reg="elegantissima">elegantissima</tp:taxon-name-part></tp:taxon-name></italic> (<italic>A. Heath &amp; R. Heath 1417</italic>, K). Flowers during both the early and the main rains.</p></tp:treatment-sec><tp:treatment-sec sec-type="distribution" id="SECID0EOWCK"><title>Distribution</title><p>(Fig. <xref ref-type="fig" rid="F15">15</xref>). Botswana: Ngamiland, Kwebe Hills, 3300 ft, 4 Feb 1898, <italic>E.J. Lugard 152</italic> (K); Northern Bechuanaland, Sigere pan, 30 miles W of mouth of Nata river, 896 m, 25 Apr 1957, <italic>Drummond &amp; Seagrief 5216</italic> (K); Ngamiland, Sehitwa, Lake Ngami, 930 m, 25 Mar 1961, <italic>H.M. Richards 14849</italic> (K); Northern distr., 17 km SE of Maun at Samadupe drift over Botletle river, 23 Jan 1972, <italic>H. Biegel &amp; G. Russell 3733</italic> (BR0000017454490, K001394831, M, P04577251); Northern distr., Moremi reserve, <named-content xmlns:xlink="http://www.w3.org/1999/xlink" content-type="dwc:verbatimCoordinates" xlink:type="simple"><named-content content-type="geo-json" specific-use="{&#34;type&#34;:&#34;Point&#34;,&#34;coordinates&#34;:[23.261667,-19.173333]}" id="NCID0EDXCK" xlink:type="simple">19°10.4'S, 23°15.7'E</named-content></named-content>, 26 Jan 1974, <italic>P.A. Smith 848</italic> (B101143636, K, WAG1103318); Northern distr., Nata river delta, 21 Apr 1974, <italic>J.F. Ngoni 529</italic> (K, PRE0825248); Ngami Lake, 13 Dec 1982, <italic>P.A. Smith 3981</italic> (BR0000017454506, E, K); between Motswiri and TFC [Tsetse Fly control] road, <named-content xmlns:xlink="http://www.w3.org/1999/xlink" content-type="dwc:verbatimCoordinates" xlink:type="simple"><named-content content-type="geo-json" specific-use="{&#34;type&#34;:&#34;Point&#34;,&#34;coordinates&#34;:[23.250550,-18.761183]}" id="NCID0ERXCK" xlink:type="simple">18°45.671'S, 23°15.033'E</named-content></named-content>, 966 m, 19 Mar 2003, <italic>A. Heath &amp; R. Heath 428</italic> (K); 17 km S of Tsetse Fly control road, <named-content xmlns:xlink="http://www.w3.org/1999/xlink" content-type="dwc:verbatimCoordinates" xlink:type="simple"><named-content content-type="geo-json" specific-use="{&#34;type&#34;:&#34;Point&#34;,&#34;coordinates&#34;:[23.086800,-18.759417]}" id="NCID0E2XCK" xlink:type="simple">18°45.565"S 23°05.208"E</named-content></named-content>, 964 m, 28 Nov 2004, <italic>A. Heath &amp; R. Heath 734</italic> (K); Khwai River floodplain, Moremi Game Reserve, <named-content xmlns:xlink="http://www.w3.org/1999/xlink" content-type="dwc:verbatimCoordinates" xlink:type="simple"><named-content content-type="geo-json" specific-use="{&#34;type&#34;:&#34;Point&#34;,&#34;coordinates&#34;:[23.736267,-19.175083]}" id="NCID0EFYCK" xlink:type="simple">19°10.505'S, 23°44.176'E</named-content></named-content>, 940 m, 21 Nov 2007, <italic>A. Heath &amp; R. Heath 1417</italic> (K); Ngamiland, 100 m S of Samudupe bridge, <named-content xmlns:xlink="http://www.w3.org/1999/xlink" content-type="dwc:verbatimCoordinates" xlink:type="simple"><named-content content-type="geo-json" specific-use="{&#34;type&#34;:&#34;Point&#34;,&#34;coordinates&#34;:[23.527222,-20.116389]}" id="NCID0EPYCK" xlink:type="simple">20°6'59"S, 23°31'38"E</named-content></named-content>, 938 m, 19 Feb 2008, <italic>B. Farrington et al. 486</italic> (K);</p><fig id="F15" position="float" orientation="portrait"><object-id xmlns:xlink="http://www.w3.org/1999/xlink" content-type="doi" xlink:type="simple">10.3897/phytokeys.173.60898.figure15</object-id><object-id xmlns:xlink="http://www.w3.org/1999/xlink" content-type="arpha" xlink:type="simple">202151AC-276D-5D05-A396-22DC1C0C05E0</object-id><label>Figure 15.</label><caption><p>Distribution map of <italic><tp:taxon-name><tp:taxon-name-part taxon-name-part-type="genus" reg="Glinus">Glinus</tp:taxon-name-part> <tp:taxon-name-part taxon-name-part-type="species" reg="bainesii">bainesii</tp:taxon-name-part></tp:taxon-name></italic> in Sub-Saharan Africa (coloured in yellow).</p></caption><graphic xmlns:xlink="http://www.w3.org/1999/xlink" xlink:href="phytokeys-173-001-g015.jpg" position="float" orientation="portrait" xlink:type="simple" id="oo_510678.jpg"><uri content-type="original_file" xlink:type="simple">https://binary.pensoft.net/fig/510678</uri></graphic></fig><p>Mozambique: Lorenço Marques [Maputo], 7 Dec 1897, <italic>B. Schlechter 11643</italic> (BM, BR0000018267990, E, G, LE, P04577163, WAG1103122); Sofala [prov.], Nov 1901, <italic>Anonymous 2654</italic> (WAG1103309); Lorenço Marques [Maputo], 21 Mar 1920, <italic>Berle 761</italic> (B101143603, BR0000018267983, M); Lorenço Marques [Maputo prov.], between Umbeluzi and Porto Henrique, 20 Nov 1940, <italic>A.R. Torre 2090</italic> (K); Gaza prov., Aldeira da Barragem, 20 Nov 1957, <italic>L.A.G. Barbosa &amp; F. de Lemos 8222</italic> (K); Gaza prov., Caniçado, 23 Aug 1969, <italic>M.F. Correia &amp; A. Marques 1158</italic> (WAG1103272); Gaza prov., Limpopo, Massangena, 21 Jul 1973, <italic>M.F. Correia &amp; A. Marques 2979</italic> (K, M, WAG1103326); Gaza prov., Caniçado, 6 Aug 1973, <italic>M.F. Correia &amp; A. Marques 3184</italic> (WAG1103323); Lorenço Marques [Maputo prov.], Porto Henrique, Bela Vista, 25 Mar 1975, <italic>A. Marques 2670</italic> (WAG1103271); Maputo, 13 Dec 1979, <italic>J. de Koning 7754</italic> (BR0000013706678, BM, K);</p><p>South Africa: [Limpopo province] Messina [Musina], alt. 2000 ft, Sep 1917, <italic>F.A. Rogers 19299a</italic> (BM, G); Transvaal [Limpopo prov.], Messina [Musina], 27 May 1927, <italic>R.G. Young 18391</italic> (BM); Transvaal prov., Ellisras, 2900 ft, 24 Feb 1954, <italic>L.E. Codd 8491</italic> (K, L1698855); Transvaal [Limpopo prov.], Potgietersrust [Mokopane], Doornpoort Farm, 19 Jan 1955, <italic>A.D.J. Meeuse 9552 &amp; 9552a</italic> (K, M); Transvaal [Limpopo prov.], Waterberg distr., Tamboetie river, Ellisras–Vila Nova road, 7 Jan 1959, <italic>A.D.J. Meeuse &amp; R.G. Strey 10446</italic> (BM, BOL217406, BRLU0026260, K, M, Z-000092195); Transvaal [Limpopo prov.], Kruger NP, 31 Jan 1962, <italic>H. Schlieben 9321</italic> (W20978); Mpumalanga prov., Kruger NP, 26 Nov 2015, <italic>G. Zambatis 1195</italic> (PRE0990262);</p><p>Zimbabwe: [Masvingo prov.] Sabi-Lundi Junction District, Chiribira Falls, 6 Jun 1950, <italic>Wild 3448</italic> (B101143602, BR0000018267976, K); [Matabeleland South prov.] Gwanda Distr., 700 ft, Nov 1956, <italic>R.M. Davies 2185</italic> (K); [Masvingo prov.] Nuanetsi, nr Malipate, 2 May 1961, <italic>R.B.Drummond &amp; R.O.B. Rutherford-Smith 7680</italic> (K); [Masvingo prov.] Chiredzi, nr Sabi-Ludi junction, 31 May 1971, <italic>S. Mari 1273</italic> (K, LE);</p></tp:treatment-sec><tp:treatment-sec sec-type="distribution" id="SECID0E51CK"><title>General distribution.</title><p>Endemic to Zambezi floristic province (according to <xref ref-type="bibr" rid="B136">Takhtajan 1986</xref>). Reported from Okavango region, NE Namibia (<xref ref-type="bibr" rid="B51">Friedrich 1966</xref>), but the cited specimen (“<italic>Lightfoot 65</italic>”) has not been found by us (SAM?).</p></tp:treatment-sec><tp:treatment-sec><!--Section generated to contain objects referenced in tp:taxon-treatment.--><table-wrap id="T5" position="float" orientation="portrait"><label>Table 5.</label><caption><p>Coded matrix for multivariate analysis of <italic><tp:taxon-name><tp:taxon-name-part taxon-name-part-type="genus" reg="Glinus">Glinus</tp:taxon-name-part></tp:taxon-name></italic> species. The varieties of the species that deviate in characters compared with the type variety were not included in the Table. To be consistent with the molecular phylogeny, the same species set was used for the multivariate analysis (<italic><tp:taxon-name><tp:taxon-name-part taxon-name-part-type="genus" reg="Glinus">G.</tp:taxon-name-part> <tp:taxon-name-part taxon-name-part-type="species" reg="ononoides">ononoides</tp:taxon-name-part></tp:taxon-name></italic> and <italic><tp:taxon-name><tp:taxon-name-part taxon-name-part-type="genus" reg="Glinus">G.</tp:taxon-name-part> <tp:taxon-name-part taxon-name-part-type="species" reg="sessiliflorus">sessiliflorus</tp:taxon-name-part></tp:taxon-name></italic> were included in the Table, but they are absent in both molecular and multivariate analyses).</p></caption><table id="TID0E4EEK" rules="all"><tbody><tr><th rowspan="1" colspan="1">Taxon/character states</th><th rowspan="1" colspan="1">1</th><th rowspan="1" colspan="1">2</th><th rowspan="1" colspan="1">3</th><th rowspan="1" colspan="1">4</th><th rowspan="1" colspan="1">5</th><th rowspan="1" colspan="1">6</th><th rowspan="1" colspan="1">7</th><th rowspan="1" colspan="1">8</th><th rowspan="1" colspan="1">9</th><th rowspan="1" colspan="1">10</th><th rowspan="1" colspan="1">11</th><th rowspan="1" colspan="1">12</th><th rowspan="1" colspan="1">13</th><th rowspan="1" colspan="1">14</th><th rowspan="1" colspan="1">15</th><th rowspan="1" colspan="1">16</th><th rowspan="1" colspan="1">17</th></tr><tr><td rowspan="1" colspan="1">
                  <italic><tp:taxon-name><tp:taxon-name-part taxon-name-part-type="genus" reg="Glinus">G.</tp:taxon-name-part> <tp:taxon-name-part taxon-name-part-type="species" reg="bainesii">bainesii</tp:taxon-name-part></tp:taxon-name></italic>
                </td><td rowspan="1" colspan="1">1</td><td rowspan="1" colspan="1">0</td><td rowspan="1" colspan="1">1</td><td rowspan="1" colspan="1">0</td><td rowspan="1" colspan="1">1</td><td rowspan="1" colspan="1">0</td><td rowspan="1" colspan="1">1</td><td rowspan="1" colspan="1">1</td><td rowspan="1" colspan="1">1</td><td rowspan="1" colspan="1">2</td><td rowspan="1" colspan="1">2</td><td rowspan="1" colspan="1">0</td><td rowspan="1" colspan="1">2</td><td rowspan="1" colspan="1">0</td><td rowspan="1" colspan="1">2</td><td rowspan="1" colspan="1">1</td><td rowspan="1" colspan="1">1</td></tr><tr><td rowspan="1" colspan="1">
                  <italic><tp:taxon-name><tp:taxon-name-part taxon-name-part-type="genus" reg="Glinus">G.</tp:taxon-name-part> <tp:taxon-name-part taxon-name-part-type="species" reg="dictamnoides">dictamnoides</tp:taxon-name-part></tp:taxon-name></italic>
                </td><td rowspan="1" colspan="1">0</td><td rowspan="1" colspan="1">1</td><td rowspan="1" colspan="1">0</td><td rowspan="1" colspan="1">1</td><td rowspan="1" colspan="1">0</td><td rowspan="1" colspan="1">0</td><td rowspan="1" colspan="1">0</td><td rowspan="1" colspan="1">0</td><td rowspan="1" colspan="1">1</td><td rowspan="1" colspan="1">1</td><td rowspan="1" colspan="1">2</td><td rowspan="1" colspan="1">1</td><td rowspan="1" colspan="1">2</td><td rowspan="1" colspan="1">0</td><td rowspan="1" colspan="1">1</td><td rowspan="1" colspan="1">1</td><td rowspan="1" colspan="1">1</td></tr><tr><td rowspan="1" colspan="1">
                  <italic><tp:taxon-name><tp:taxon-name-part taxon-name-part-type="genus" reg="Glinus">G.</tp:taxon-name-part> <tp:taxon-name-part taxon-name-part-type="species" reg="hirtus">hirtus</tp:taxon-name-part></tp:taxon-name></italic>
                </td><td rowspan="1" colspan="1">0</td><td rowspan="1" colspan="1">1</td><td rowspan="1" colspan="1">0</td><td rowspan="1" colspan="1">0</td><td rowspan="1" colspan="1">0</td><td rowspan="1" colspan="1">1</td><td rowspan="1" colspan="1">1</td><td rowspan="1" colspan="1">0</td><td rowspan="1" colspan="1">0</td><td rowspan="1" colspan="1">1</td><td rowspan="1" colspan="1">1</td><td rowspan="1" colspan="1">0</td><td rowspan="1" colspan="1">1</td><td rowspan="1" colspan="1">0</td><td rowspan="1" colspan="1">1</td><td rowspan="1" colspan="1">1</td><td rowspan="1" colspan="1">1</td></tr><tr><td rowspan="1" colspan="1"><italic><tp:taxon-name><tp:taxon-name-part taxon-name-part-type="genus" reg="Glinus">G.</tp:taxon-name-part> <tp:taxon-name-part taxon-name-part-type="species" reg="lotoides">lotoides</tp:taxon-name-part></tp:taxon-name></italic> (Old World)</td><td rowspan="1" colspan="1">0</td><td rowspan="1" colspan="1">1</td><td rowspan="1" colspan="1">0</td><td rowspan="1" colspan="1">1</td><td rowspan="1" colspan="1">0</td><td rowspan="1" colspan="1">0</td><td rowspan="1" colspan="1">0</td><td rowspan="1" colspan="1">1</td><td rowspan="1" colspan="1">1</td><td rowspan="1" colspan="1">1</td><td rowspan="1" colspan="1">2</td><td rowspan="1" colspan="1">1</td><td rowspan="1" colspan="1">2</td><td rowspan="1" colspan="1">0</td><td rowspan="1" colspan="1">1</td><td rowspan="1" colspan="1">1</td><td rowspan="1" colspan="1">1</td></tr><tr><td rowspan="1" colspan="1"><italic><tp:taxon-name><tp:taxon-name-part taxon-name-part-type="genus" reg="Glinus">G.</tp:taxon-name-part> <tp:taxon-name-part taxon-name-part-type="species" reg="lotoides">lotoides</tp:taxon-name-part></tp:taxon-name></italic> (New World)</td><td rowspan="1" colspan="1">0</td><td rowspan="1" colspan="1">1</td><td rowspan="1" colspan="1">0</td><td rowspan="1" colspan="1">0</td><td rowspan="1" colspan="1">0</td><td rowspan="1" colspan="1">0</td><td rowspan="1" colspan="1">0</td><td rowspan="1" colspan="1">0</td><td rowspan="1" colspan="1">0</td><td rowspan="1" colspan="1">0</td><td rowspan="1" colspan="1">0</td><td rowspan="1" colspan="1">0</td><td rowspan="1" colspan="1">0</td><td rowspan="1" colspan="1">0</td><td rowspan="1" colspan="1">1</td><td rowspan="1" colspan="1">0</td><td rowspan="1" colspan="1">0</td></tr><tr><td rowspan="1" colspan="1">
                  <italic><tp:taxon-name><tp:taxon-name-part taxon-name-part-type="genus" reg="Glinus">G.</tp:taxon-name-part> <tp:taxon-name-part taxon-name-part-type="species" reg="ononoides">ononoides</tp:taxon-name-part></tp:taxon-name></italic>
                </td><td rowspan="1" colspan="1">0</td><td rowspan="1" colspan="1">1</td><td rowspan="1" colspan="1">1</td><td rowspan="1" colspan="1">0</td><td rowspan="1" colspan="1">0</td><td rowspan="1" colspan="1">1</td><td rowspan="1" colspan="1">1</td><td rowspan="1" colspan="1">0</td><td rowspan="1" colspan="1">0</td><td rowspan="1" colspan="1">1</td><td rowspan="1" colspan="1">1</td><td rowspan="1" colspan="1">0</td><td rowspan="1" colspan="1">0</td><td rowspan="1" colspan="1">0</td><td rowspan="1" colspan="1">0</td><td rowspan="1" colspan="1">0</td><td rowspan="1" colspan="1">0</td></tr><tr><td rowspan="1" colspan="1">
                  <italic><tp:taxon-name><tp:taxon-name-part taxon-name-part-type="genus" reg="Glinus">G.</tp:taxon-name-part> <tp:taxon-name-part taxon-name-part-type="species" reg="oppositifolius">oppositifolius</tp:taxon-name-part></tp:taxon-name></italic>
                </td><td rowspan="1" colspan="1">0</td><td rowspan="1" colspan="1">0</td><td rowspan="1" colspan="1">0</td><td rowspan="1" colspan="1">0</td><td rowspan="1" colspan="1">1</td><td rowspan="1" colspan="1">0</td><td rowspan="1" colspan="1">1</td><td rowspan="1" colspan="1">0</td><td rowspan="1" colspan="1">0</td><td rowspan="1" colspan="1">1</td><td rowspan="1" colspan="1">0</td><td rowspan="1" colspan="1">0</td><td rowspan="1" colspan="1">1</td><td rowspan="1" colspan="1">0</td><td rowspan="1" colspan="1">1</td><td rowspan="1" colspan="1">1</td><td rowspan="1" colspan="1">1</td></tr><tr><td rowspan="1" colspan="1">
                  <italic><tp:taxon-name><tp:taxon-name-part taxon-name-part-type="genus" reg="Glinus">G.</tp:taxon-name-part> <tp:taxon-name-part taxon-name-part-type="species" reg="orygioides">orygioides</tp:taxon-name-part></tp:taxon-name></italic>
                </td><td rowspan="1" colspan="1">2</td><td rowspan="1" colspan="1">0</td><td rowspan="1" colspan="1">1</td><td rowspan="1" colspan="1">0</td><td rowspan="1" colspan="1">1</td><td rowspan="1" colspan="1">0</td><td rowspan="1" colspan="1">0</td><td rowspan="1" colspan="1">1</td><td rowspan="1" colspan="1">1</td><td rowspan="1" colspan="1">1</td><td rowspan="1" colspan="1">2</td><td rowspan="1" colspan="1">0</td><td rowspan="1" colspan="1">2</td><td rowspan="1" colspan="1">1</td><td rowspan="1" colspan="1">2</td><td rowspan="1" colspan="1">1</td><td rowspan="1" colspan="1">1</td></tr><tr><td rowspan="1" colspan="1">
                  <italic><tp:taxon-name><tp:taxon-name-part taxon-name-part-type="genus" reg="Glinus">G.</tp:taxon-name-part> <tp:taxon-name-part taxon-name-part-type="species" reg="radiatus">radiatus</tp:taxon-name-part></tp:taxon-name></italic>
                </td><td rowspan="1" colspan="1">0</td><td rowspan="1" colspan="1">1</td><td rowspan="1" colspan="1">0</td><td rowspan="1" colspan="1">0</td><td rowspan="1" colspan="1">0</td><td rowspan="1" colspan="1">1</td><td rowspan="1" colspan="1">1</td><td rowspan="1" colspan="1">0</td><td rowspan="1" colspan="1">0</td><td rowspan="1" colspan="1">0</td><td rowspan="1" colspan="1">0</td><td rowspan="1" colspan="1">0</td><td rowspan="1" colspan="1">0</td><td rowspan="1" colspan="1">0</td><td rowspan="1" colspan="1">0</td><td rowspan="1" colspan="1">0</td><td rowspan="1" colspan="1">0</td></tr><tr><td rowspan="1" colspan="1">
                  <italic><tp:taxon-name><tp:taxon-name-part taxon-name-part-type="genus" reg="Glinus">G.</tp:taxon-name-part> <tp:taxon-name-part taxon-name-part-type="species" reg="sessiliflorus">sessiliflorus</tp:taxon-name-part></tp:taxon-name></italic>
                </td><td rowspan="1" colspan="1">0</td><td rowspan="1" colspan="1">0</td><td rowspan="1" colspan="1">0</td><td rowspan="1" colspan="1">0</td><td rowspan="1" colspan="1">0</td><td rowspan="1" colspan="1">0</td><td rowspan="1" colspan="1">1</td><td rowspan="1" colspan="1">0</td><td rowspan="1" colspan="1">0</td><td rowspan="1" colspan="1">1</td><td rowspan="1" colspan="1">0</td><td rowspan="1" colspan="1">0</td><td rowspan="1" colspan="1">1</td><td rowspan="1" colspan="1">0</td><td rowspan="1" colspan="1">1</td><td rowspan="1" colspan="1">1</td><td rowspan="1" colspan="1">1</td></tr><tr><td rowspan="1" colspan="1">
                  <italic><tp:taxon-name><tp:taxon-name-part taxon-name-part-type="genus" reg="Glinus">G.</tp:taxon-name-part> <tp:taxon-name-part taxon-name-part-type="species" reg="setiflorus">setiflorus</tp:taxon-name-part></tp:taxon-name></italic>
                </td><td rowspan="1" colspan="1">0</td><td rowspan="1" colspan="1">1</td><td rowspan="1" colspan="1">0</td><td rowspan="1" colspan="1">1</td><td rowspan="1" colspan="1">0</td><td rowspan="1" colspan="1">0</td><td rowspan="1" colspan="1">0</td><td rowspan="1" colspan="1">1</td><td rowspan="1" colspan="1">1</td><td rowspan="1" colspan="1">1</td><td rowspan="1" colspan="1">1</td><td rowspan="1" colspan="1">1</td><td rowspan="1" colspan="1">2</td><td rowspan="1" colspan="1">1</td><td rowspan="1" colspan="1">1</td><td rowspan="1" colspan="1">1</td><td rowspan="1" colspan="1">1</td></tr><tr><td rowspan="1" colspan="1">
                  <italic><tp:taxon-name><tp:taxon-name-part taxon-name-part-type="genus" reg="Glinus">G.</tp:taxon-name-part> <tp:taxon-name-part taxon-name-part-type="species" reg="zambesiacus">zambesiacus</tp:taxon-name-part></tp:taxon-name></italic>
                </td><td rowspan="1" colspan="1">0</td><td rowspan="1" colspan="1">1</td><td rowspan="1" colspan="1">0</td><td rowspan="1" colspan="1">0</td><td rowspan="1" colspan="1">1</td><td rowspan="1" colspan="1">0</td><td rowspan="1" colspan="1">1</td><td rowspan="1" colspan="1">1</td><td rowspan="1" colspan="1">1</td><td rowspan="1" colspan="1">2</td><td rowspan="1" colspan="1">2</td><td rowspan="1" colspan="1">0</td><td rowspan="1" colspan="1">1</td><td rowspan="1" colspan="1">0</td><td rowspan="1" colspan="1">1</td><td rowspan="1" colspan="1">1</td><td rowspan="1" colspan="1">1</td></tr></tbody></table></table-wrap></tp:treatment-sec><ref-list><ref id="B110"><mixed-citation xmlns:xlink="http://www.w3.org/1999/xlink" xlink:type="simple"><person-group><name name-style="western"><surname>Passarge</surname><given-names>S</given-names></name></person-group> (<year>1904</year>) Die Kalahari. Versuch einer physisch-geographischen Darstellung der Sandfelder des südafrikanischen Beckens. Reimer Verlag, Berlin.</mixed-citation></ref><ref id="B1"><mixed-citation xmlns:xlink="http://www.w3.org/1999/xlink" xlink:type="simple"><person-group><name name-style="western"><surname>Adamson</surname><given-names>RS</given-names></name></person-group> (<year>1961</year>) <article-title>The South African species of <tp:taxon-name><tp:taxon-name-part taxon-name-part-type="family">Aizoaceae</tp:taxon-name-part></tp:taxon-name>. IX. <italic><tp:taxon-name><tp:taxon-name-part taxon-name-part-type="genus">Glinus</tp:taxon-name-part></tp:taxon-name></italic>.</article-title><source>The Journal of South African Botany</source><volume>27</volume>: <fpage>125</fpage>–<lpage>130</lpage>.</mixed-citation></ref><ref id="B136"><mixed-citation xmlns:xlink="http://www.w3.org/1999/xlink" xlink:type="simple"><person-group><name name-style="western"><surname>Takhtajan</surname><given-names>AL</given-names></name></person-group> (<year>1986</year>) Floristic regions of the World. University of California, Berkeley.</mixed-citation></ref><ref id="B51"><mixed-citation xmlns:xlink="http://www.w3.org/1999/xlink" xlink:type="simple"><person-group><name name-style="western"><surname>Friedrich</surname><given-names>HC</given-names></name></person-group> (<year>1966</year>) <article-title><tp:taxon-name><tp:taxon-name-part taxon-name-part-type="family">Molluginaceae</tp:taxon-name-part></tp:taxon-name>.</article-title> In: <person-group><name name-style="western"><surname>Mexmüller</surname><given-names>H</given-names></name></person-group> (<role>Ed.</role>) <issue-title>Prodromus einer Flora von Südwestafrika.</issue-title><source>Cramer, Munich</source>, <fpage>1</fpage>–<lpage>21</lpage>.</mixed-citation></ref></ref-list></tp:taxon-treatment>
