# Supplementary material for: Evolutionary relationships, biogeography and morphological characters of Glinus (Molluginaceae), with special emphasis on the genus composition in Sub-Saharan Africa
Source: PhytoKeys. 2021 Feb 22;173:1–92. doi: 10.3897/phytokeys.173.60898 (PMC7921084; doi:10.3897/phytokeys.173.60898)
Supplement: XML Treatment for Glinus oppositifolius [file phytokeys.173.60898-treatment5.xml]

<!DOCTYPE tp:taxon-treatment
  PUBLIC "-//TaxonX//DTD Taxonomic Treatment Publishing DTD v0 20100105//EN" "tax-treatment-NSO.dtd">
<tp:taxon-treatment xmlns:tp="http://www.plazi.org/taxpub"><tp:treatment-meta><kwd-group><label>Taxon classification</label><kwd><named-content xmlns:xlink="http://www.w3.org/1999/xlink" content-type="kingdom">Plantae</named-content></kwd><kwd><named-content xmlns:xlink="http://www.w3.org/1999/xlink" content-type="order">Caryophyllales</named-content></kwd><kwd><named-content xmlns:xlink="http://www.w3.org/1999/xlink" content-type="family">Molluginaceae</named-content></kwd></kwd-group><mixed-citation publication-type="journal"><person-group><name><surname>Sukhorukov</surname><given-names>Alexander P.</given-names></name><name><surname>Sennikov</surname><given-names>Alexander</given-names></name><name><surname>Veranso-Libalah</surname><given-names>Marie Claire</given-names></name><name><surname>Kushunina</surname><given-names>Maria</given-names></name><name><surname>Nilova</surname><given-names>Maya V.</given-names></name><name><surname>Heath</surname><given-names>Roger</given-names></name><name><surname>Heath</surname><given-names>Alison</given-names></name><name><surname>Mazei</surname><given-names>Yuri</given-names></name><name><surname>Zaika</surname><given-names>Maxim A.</given-names></name></person-group><article-title>Evolutionary relationships, biogeography and morphological characters of <italic><tp:taxon-name><tp:taxon-name-part taxon-name-part-type="genus" reg="Glinus">Glinus</tp:taxon-name-part></tp:taxon-name></italic> (<tp:taxon-name><tp:taxon-name-part taxon-name-part-type="family">Molluginaceae</tp:taxon-name-part></tp:taxon-name>), with special emphasis on the genus composition in Sub-Saharan Africa</article-title><source>PhytoKeys</source><day>22</day><month>2</month><year>2021</year><volume>173</volume><fpage>1</fpage><lpage>92</lpage><pub-id pub-id-type="doi">10.3897/phytokeys.173.60898</pub-id></mixed-citation></tp:treatment-meta><tp:nomenclature><tp:taxon-name><object-id xmlns:xlink="http://www.w3.org/1999/xlink" content-type="arpha" xlink:type="simple">2FAE98EB-426A-57DD-87E4-40052BF6E597</object-id>
              <tp:taxon-name-part taxon-name-part-type="genus" reg="Glinus">Glinus</tp:taxon-name-part>
              <tp:taxon-name-part taxon-name-part-type="species" reg="oppositifolius">oppositifolius</tp:taxon-name-part>
            </tp:taxon-name><tp:taxon-authority>(L.) Aug.DC., Bull. Herb. Boiss., ser. 2, 1: 559 (1901).</tp:taxon-authority><tp:nomenclature-citation-list><tp:nomenclature-citation><tp:taxon-name>
                  <tp:taxon-name-part taxon-name-part-type="genus" reg="Mollugo"/>
                  <tp:taxon-name-part taxon-name-part-type="species" reg="oppositifolia"/>
                </tp:taxon-name><comment>≡ <tp:taxon-name><tp:taxon-name-part taxon-name-part-type="genus" reg="Mollugo">Mollugo</tp:taxon-name-part> <tp:taxon-name-part taxon-name-part-type="species" reg="oppositifolia">oppositifolia</tp:taxon-name-part></tp:taxon-name> L., Sp. Pl. 1: 89 (1753). <bold>Holotype</bold>: Sri Lanka. <italic>P. Hermann</italic> in Herb. Hermann 1: fol. 20 (BM000621295!). </comment></tp:nomenclature-citation></tp:nomenclature-citation-list></tp:nomenclature><tp:treatment-sec sec-type="description" id="SECID0E3IGK"><title>Description.</title><p>Annual, branched from the base, with numerous prostrate stems often forming mats up to 1 m in diameter; young parts of the stems covered with simple crispate hairs usually arranged along one line; prickles absent or unnoticeable with the naked eye. Leaves rosulate, short-lived, and cauline, green, glabrous or puberulent, shortly petiolate (petioles 3–10 mm long), entire or coarsely denticulate, oblong, ovate, obovate or narrowly obovate, (10)15–45(55) mm × 3–15(20) mm, apically shortly acuminate, lateral veins neither recessed adaxially nor prominent abaxially. Flower clusters interrupted, consisting of (1)2–10 flowers, rarely more; flowers usually with unequal pedicels 7.0–20.0 mm long, or sometimes (sub)sessile; buds and closed anthocarp of cylindrical shape. Perianth segments in flowering (2.7)3.0–3.5 mm long, in fruiting (3.5)4.0–5.0(5.5) mm long, glabrous or sparsely pubescent, dorsally green or pink with white margins and ventrally white or pinkish, sometimes turning red at senescence; petaloids usually absent. Stamens usually 5, rarely 4 or 6–7; anthers (03.–0.5)0.6–0.8(1.0) mm long. Stigmas 3, 0.3–0.6 mm long. Seeds reddish or brown-red, rarely yellow-brown, 0.30–0.50 × (0.25)0.3–0.4 mm, colliculate or rarely smooth, longitudinal ridges absent.</p></tp:treatment-sec><tp:treatment-sec sec-type="notes" id="SECID0EBJGK"><title>Note.</title><p><italic><tp:taxon-name><tp:taxon-name-part taxon-name-part-type="genus" reg="Glinus">Glinus</tp:taxon-name-part> <tp:taxon-name-part taxon-name-part-type="species" reg="oppositifolius">oppositifolius</tp:taxon-name-part></tp:taxon-name></italic> is sometimes confused with <italic><tp:taxon-name><tp:taxon-name-part taxon-name-part-type="genus" reg="Gisekia">Gisekia</tp:taxon-name-part> <tp:taxon-name-part taxon-name-part-type="species" reg="pharnaceoides">pharnaceoides</tp:taxon-name-part></tp:taxon-name></italic> L. (<tp:taxon-name><tp:taxon-name-part taxon-name-part-type="family">Gisekiaceae</tp:taxon-name-part></tp:taxon-name>). The most remarkable characters of <italic><tp:taxon-name><tp:taxon-name-part taxon-name-part-type="genus" reg="Gisekia">Gisekia</tp:taxon-name-part></tp:taxon-name></italic> are the leaves and perianth with white striae (formed by cells with raphides), and its capsules are divided into 5–15 mericarps each containing one exarillate seed (<xref ref-type="bibr" rid="B58">Gilbert 1993b</xref>). In contrast to <italic><tp:taxon-name><tp:taxon-name-part taxon-name-part-type="genus" reg="Gisekia">Gisekia</tp:taxon-name-part></tp:taxon-name></italic>, <italic><tp:taxon-name><tp:taxon-name-part taxon-name-part-type="genus" reg="Glinus">Glinus</tp:taxon-name-part></tp:taxon-name></italic> species do not have easily visible raphides in any part of the plant and their capsules are multi-seeded with arillate seeds.</p></tp:treatment-sec><ref-list><ref id="B58"><mixed-citation xmlns:xlink="http://www.w3.org/1999/xlink" xlink:type="simple"><person-group><name name-style="western"><surname>Gilbert</surname><given-names>MG</given-names></name></person-group> (<year>1993b</year>) <article-title>A review of <italic><tp:taxon-name><tp:taxon-name-part taxon-name-part-type="genus">Gisekia</tp:taxon-name-part></tp:taxon-name></italic> (<tp:taxon-name><tp:taxon-name-part taxon-name-part-type="family">Gisekiaceae</tp:taxon-name-part></tp:taxon-name>).</article-title><source>Kew Bulletin</source><volume>48</volume>(<issue>2</issue>): <fpage>343</fpage>–<lpage>356</lpage>. <ext-link xlink:type="simple" ext-link-type="doi" xlink:href="10.2307/4117942">https://doi.org/10.2307/4117942</ext-link></mixed-citation></ref></ref-list></tp:taxon-treatment>
