# Supplementary material for: Evolutionary relationships, biogeography and morphological characters of Glinus (Molluginaceae), with special emphasis on the genus composition in Sub-Saharan Africa
Source: PhytoKeys. 2021 Feb 22;173:1–92. doi: 10.3897/phytokeys.173.60898 (PMC7921084; doi:10.3897/phytokeys.173.60898)
Supplement: XML Treatment for Glinus oppositifolius var. oppositifolius [file phytokeys.173.60898-treatment6.xml]

<!DOCTYPE tp:taxon-treatment
  PUBLIC "-//TaxonX//DTD Taxonomic Treatment Publishing DTD v0 20100105//EN" "tax-treatment-NSO.dtd">
<tp:taxon-treatment xmlns:tp="http://www.plazi.org/taxpub"><tp:treatment-meta><kwd-group><label>Taxon classification</label><kwd><named-content xmlns:xlink="http://www.w3.org/1999/xlink" content-type="kingdom">Plantae</named-content></kwd><kwd><named-content xmlns:xlink="http://www.w3.org/1999/xlink" content-type="order">Caryophyllales</named-content></kwd><kwd><named-content xmlns:xlink="http://www.w3.org/1999/xlink" content-type="family">Molluginaceae</named-content></kwd></kwd-group><mixed-citation publication-type="journal"><person-group><name><surname>Sukhorukov</surname><given-names>Alexander P.</given-names></name><name><surname>Sennikov</surname><given-names>Alexander</given-names></name><name><surname>Veranso-Libalah</surname><given-names>Marie Claire</given-names></name><name><surname>Kushunina</surname><given-names>Maria</given-names></name><name><surname>Nilova</surname><given-names>Maya V.</given-names></name><name><surname>Heath</surname><given-names>Roger</given-names></name><name><surname>Heath</surname><given-names>Alison</given-names></name><name><surname>Mazei</surname><given-names>Yuri</given-names></name><name><surname>Zaika</surname><given-names>Maxim A.</given-names></name></person-group><article-title>Evolutionary relationships, biogeography and morphological characters of <italic><tp:taxon-name><tp:taxon-name-part taxon-name-part-type="genus" reg="Glinus">Glinus</tp:taxon-name-part></tp:taxon-name></italic> (<tp:taxon-name><tp:taxon-name-part taxon-name-part-type="family">Molluginaceae</tp:taxon-name-part></tp:taxon-name>), with special emphasis on the genus composition in Sub-Saharan Africa</article-title><source>PhytoKeys</source><day>22</day><month>2</month><year>2021</year><volume>173</volume><fpage>1</fpage><lpage>92</lpage><pub-id pub-id-type="doi">10.3897/phytokeys.173.60898</pub-id></mixed-citation></tp:treatment-meta><tp:nomenclature><tp:taxon-name><object-id xmlns:xlink="http://www.w3.org/1999/xlink" content-type="arpha" xlink:type="simple">5AA8C7FB-4EDF-5AB3-B5B7-F112588EE155</object-id>
              <tp:taxon-name-part taxon-name-part-type="genus" reg="Glinus">Glinus</tp:taxon-name-part>
              <tp:taxon-name-part taxon-name-part-type="species" reg="oppositifolius">oppositifolius</tp:taxon-name-part>
              <tp:taxon-name-part taxon-name-part-type="infraspecific-rank">var.</tp:taxon-name-part>
              <tp:taxon-name-part taxon-name-part-type="variety" reg="oppositifolius">oppositifolius</tp:taxon-name-part>
            </tp:taxon-name><xref ref-type="fig" rid="F22">Figs 22</xref><xref ref-type="fig" rid="F23">, 23</xref><tp:nomenclature-citation-list><tp:nomenclature-citation><tp:taxon-name>
                  <tp:taxon-name-part taxon-name-part-type="genus" reg="Mollugo"/>
                  <tp:taxon-name-part taxon-name-part-type="species" reg="spergula"/>
                </tp:taxon-name><comment>= <tp:taxon-name><tp:taxon-name-part taxon-name-part-type="genus" reg="Mollugo">Mollugo</tp:taxon-name-part> <tp:taxon-name-part taxon-name-part-type="species" reg="spergula">spergula</tp:taxon-name-part></tp:taxon-name> L., Syst. Nat., ed. 10, 2: 881 (1759). </comment></tp:nomenclature-citation><tp:nomenclature-citation><tp:taxon-name>
                  <tp:taxon-name-part taxon-name-part-type="genus" reg="Pharnaceum"/>
                  <tp:taxon-name-part taxon-name-part-type="species" reg="mollugo"/>
                </tp:taxon-name><comment>≡ <tp:taxon-name><tp:taxon-name-part taxon-name-part-type="genus" reg="Pharnaceum">Pharnaceum</tp:taxon-name-part> <tp:taxon-name-part taxon-name-part-type="species" reg="mollugo">mollugo</tp:taxon-name-part></tp:taxon-name> L., Mant. Pl. Altera: 561 (1771), nom. illeg. </comment></tp:nomenclature-citation><tp:nomenclature-citation><tp:taxon-name>
                  <tp:taxon-name-part taxon-name-part-type="genus" reg="Glinus"/>
                  <tp:taxon-name-part taxon-name-part-type="species" reg="mollugo"/>
                </tp:taxon-name><comment>≡ <tp:taxon-name><tp:taxon-name-part taxon-name-part-type="genus" reg="Glinus">Glinus</tp:taxon-name-part> <tp:taxon-name-part taxon-name-part-type="species" reg="mollugo">mollugo</tp:taxon-name-part></tp:taxon-name> Fenzl, Ann. Wiener Mus. Naturgesch. 1: 359 (1836), nom. illeg. </comment></tp:nomenclature-citation><tp:nomenclature-citation><tp:taxon-name>
                  <tp:taxon-name-part taxon-name-part-type="genus" reg="Glinus"/>
                  <tp:taxon-name-part taxon-name-part-type="species" reg="spergula"/>
                </tp:taxon-name><comment>≡ <tp:taxon-name><tp:taxon-name-part taxon-name-part-type="genus" reg="Glinus">Glinus</tp:taxon-name-part> <tp:taxon-name-part taxon-name-part-type="species" reg="spergula">spergula</tp:taxon-name-part></tp:taxon-name> (L.) Steud., Nomencl. Bot., ed. 2, 1: 668 (1840). <bold>Lectotype</bold> (Jeffrey, 1961: 15): [without location, date and collector] Herb. Linnaeus 112.3 (LINN – image seen!) </comment></tp:nomenclature-citation><tp:nomenclature-citation><tp:taxon-name>
                  <tp:taxon-name-part taxon-name-part-type="genus" reg="Pharnaceum"/>
                  <tp:taxon-name-part taxon-name-part-type="species" reg="parviflorum"/>
                </tp:taxon-name><comment>= <tp:taxon-name><tp:taxon-name-part taxon-name-part-type="genus" reg="Pharnaceum">Pharnaceum</tp:taxon-name-part> <tp:taxon-name-part taxon-name-part-type="species" reg="parviflorum">parviflorum</tp:taxon-name-part></tp:taxon-name> Roth, Nov. Pl. Sp.: 186 (1821) ≡ <tp:taxon-name><tp:taxon-name-part taxon-name-part-type="genus" reg="Mollugo">Mollugo</tp:taxon-name-part> <tp:taxon-name-part taxon-name-part-type="species" reg="parviflora">parviflora</tp:taxon-name-part></tp:taxon-name> (Roth) Ser. in DC., Prodr. 1: 391 (1824). <bold>Holotype</bold>: India. B. Heyne s.n. (B† destroyed). </comment></tp:nomenclature-citation><tp:nomenclature-citation><tp:taxon-name>
                  <tp:taxon-name-part taxon-name-part-type="genus" reg="Physa"/>
                  <tp:taxon-name-part taxon-name-part-type="species" reg="madagascariensis"/>
                </tp:taxon-name><comment>= <tp:taxon-name><tp:taxon-name-part taxon-name-part-type="genus" reg="Physa">Physa</tp:taxon-name-part> <tp:taxon-name-part taxon-name-part-type="species" reg="madagascariensis">madagascariensis</tp:taxon-name-part></tp:taxon-name> DC., Prodr. 1: 393 (1824). <bold>Type</bold>: Madagascar. A. du Petit-Thouars (P?, not found). <bold>Note.</bold> This plant was originally described by <xref ref-type="bibr" rid="B40">du Petit-Thouars (1806)</xref> as a monotypic genus without any species assigned. <xref ref-type="bibr" rid="B35">De Candolle (1824)</xref> named the species with a reference to the protologue of the generic name, without any new material involved. The type of <tp:taxon-name><tp:taxon-name-part taxon-name-part-type="genus" reg="Physa">Physa</tp:taxon-name-part> <tp:taxon-name-part taxon-name-part-type="species" reg="madagascariensis">madagascariensis</tp:taxon-name-part></tp:taxon-name> is therefore a specimen collected in Madagascar by Petit-Thouars and presumably deposited at P. </comment></tp:nomenclature-citation><tp:nomenclature-citation><tp:taxon-name>
                  <tp:taxon-name-part taxon-name-part-type="genus" reg="Mollugo"/>
                  <tp:taxon-name-part taxon-name-part-type="species" reg="denticulata"/>
                </tp:taxon-name><comment>= <tp:taxon-name><tp:taxon-name-part taxon-name-part-type="genus" reg="Mollugo">Mollugo</tp:taxon-name-part> <tp:taxon-name-part taxon-name-part-type="species" reg="denticulata">denticulata</tp:taxon-name-part></tp:taxon-name> Guill. &amp; Perr., Fl. Seneg. Tent. 1: 45 (1833). </comment></tp:nomenclature-citation><tp:nomenclature-citation><tp:taxon-name>
                  <tp:taxon-name-part taxon-name-part-type="genus" reg="Glinus"/>
                  <tp:taxon-name-part taxon-name-part-type="species" reg="denticulatus"/>
                </tp:taxon-name><comment>≡ <tp:taxon-name><tp:taxon-name-part taxon-name-part-type="genus" reg="Glinus">Glinus</tp:taxon-name-part> <tp:taxon-name-part taxon-name-part-type="species" reg="denticulatus">denticulatus</tp:taxon-name-part></tp:taxon-name> (Guill. &amp; Perr.) Fenzl, Ann. Wiener Mus. Naturgesch. 1: 361 (1836). <bold>Lectotype</bold> (<xref ref-type="bibr" rid="B83">Jeffrey 1961</xref>: 15, as holotype): Senegal. 1831, [AnonymousS.] Perrottet s.n. (P04577215! isolectotypes – BM, G00414309!). </comment></tp:nomenclature-citation><tp:nomenclature-citation><tp:taxon-name>
                  <tp:taxon-name-part taxon-name-part-type="genus" reg="Mollugo"/>
                  <tp:taxon-name-part taxon-name-part-type="species" reg="subserrata"/>
                </tp:taxon-name><comment>= <tp:taxon-name><tp:taxon-name-part taxon-name-part-type="genus" reg="Mollugo">Mollugo</tp:taxon-name-part> <tp:taxon-name-part taxon-name-part-type="species" reg="subserrata">subserrata</tp:taxon-name-part></tp:taxon-name> Blanco, Fl. Filip. [F.M. Blanco]: 51 (1837). <bold>Holotype</bold>: Philippines. [without date] <italic>Blanco 385</italic> (BM!). </comment></tp:nomenclature-citation><tp:nomenclature-citation><tp:taxon-name>
                  <tp:taxon-name-part taxon-name-part-type="genus" reg="Mollugo"/>
                  <tp:taxon-name-part taxon-name-part-type="species" reg="glinoides"/>
                </tp:taxon-name><comment>= <tp:taxon-name><tp:taxon-name-part taxon-name-part-type="genus" reg="Mollugo">Mollugo</tp:taxon-name-part> <tp:taxon-name-part taxon-name-part-type="species" reg="glinoides">glinoides</tp:taxon-name-part></tp:taxon-name> A.Rich., Tent. Fl. Abyss. 1: 48 (1847), nom. illeg., non Cambess. (1830). <bold>Type</bold>: Ethiopia. Shire, Quartin-Dillon s.n. (P, n.v., after <xref ref-type="bibr" rid="B83">Jeffrey 1961</xref>: 15). </comment></tp:nomenclature-citation><tp:nomenclature-citation><tp:taxon-name>
                  <tp:taxon-name-part taxon-name-part-type="genus" reg="Mollugo"/> <tp:taxon-name-part taxon-name-part-type="species" reg="serrulata"/></tp:taxon-name><comment>= <tp:taxon-name><tp:taxon-name-part taxon-name-part-type="genus" reg="Mollugo">Mollugo</tp:taxon-name-part> <tp:taxon-name-part taxon-name-part-type="species" reg="serrulata">serrulata</tp:taxon-name-part></tp:taxon-name> Sond., Linnaea 23(1): 15 (1850). </comment></tp:nomenclature-citation><tp:nomenclature-citation><tp:taxon-name>
                  <tp:taxon-name-part taxon-name-part-type="genus" reg="Glinus"/>
                  <tp:taxon-name-part taxon-name-part-type="species" reg="mollugo"/>
                  <tp:taxon-name-part taxon-name-part-type="infraspecific-rank"/>
                  <tp:taxon-name-part taxon-name-part-type="variety" reg="natalensis"/>
                </tp:taxon-name><comment>≡ <tp:taxon-name><tp:taxon-name-part taxon-name-part-type="genus" reg="Glinus">Glinus</tp:taxon-name-part> <tp:taxon-name-part taxon-name-part-type="species" reg="mollugo">mollugo</tp:taxon-name-part> <tp:taxon-name-part taxon-name-part-type="infraspecific-rank">var.</tp:taxon-name-part> <tp:taxon-name-part taxon-name-part-type="variety" reg="natalensis">natalensis</tp:taxon-name-part></tp:taxon-name> Sond. in Harvey &amp; Sonder, Fl. Capensis 1: 120 (1860).<bold>Lectotype</bold> (<xref ref-type="bibr" rid="B83">Jeffrey 1961</xref>: 15): South Africa. [Kwa-Zulu] [Port of] Natal [Durban], <italic>Gueinzius 138</italic> (S, isolectotype G!). <bold>Note.</bold> The type of <tp:taxon-name><tp:taxon-name-part taxon-name-part-type="genus" reg="Mollugo">Mollugo</tp:taxon-name-part> <tp:taxon-name-part taxon-name-part-type="species" reg="serrulata">serrulata</tp:taxon-name-part></tp:taxon-name> was not labelled by Sonder at G or S. In the latter collection it is stored under <tp:taxon-name><tp:taxon-name-part taxon-name-part-type="genus" reg="Mollugo">Mollugo</tp:taxon-name-part></tp:taxon-name> sp. The specimen seen at G is a typical <tp:taxon-name><tp:taxon-name-part taxon-name-part-type="genus" reg="Glinus">G.</tp:taxon-name-part> <tp:taxon-name-part taxon-name-part-type="species" reg="oppositifolius">oppositifolius</tp:taxon-name-part></tp:taxon-name> with serrulate leaves. </comment></tp:nomenclature-citation><tp:nomenclature-citation><tp:taxon-name>
                  <tp:taxon-name-part taxon-name-part-type="genus" reg="Mollugo"/>
                  <tp:taxon-name-part taxon-name-part-type="species" reg="novo-hollandica"/>
                </tp:taxon-name><comment>= <tp:taxon-name><tp:taxon-name-part taxon-name-part-type="genus" reg="Mollugo">Mollugo</tp:taxon-name-part> <tp:taxon-name-part taxon-name-part-type="species" reg="novo-hollandica">novo-hollandica</tp:taxon-name-part></tp:taxon-name> F.Muell., Trans. Philos. Soc. Victoria 1: 14 (1855). Described from Australia (banks of the Murray River). Type: n.v. </comment></tp:nomenclature-citation><tp:nomenclature-citation><tp:taxon-name>
                  <tp:taxon-name-part taxon-name-part-type="genus" reg="Wycliffea"/>
                  <tp:taxon-name-part taxon-name-part-type="species" reg="obovata"/>
                </tp:taxon-name><comment>= <tp:taxon-name><tp:taxon-name-part taxon-name-part-type="genus" reg="Wycliffea">Wycliffea</tp:taxon-name-part> <tp:taxon-name-part taxon-name-part-type="species" reg="obovata">obovata</tp:taxon-name-part></tp:taxon-name> Ewart &amp; A.H.K.Petrie, Proc. Roy. Soc. Victoria, n.s. 38: 167 (1926). </comment></tp:nomenclature-citation><tp:nomenclature-citation><tp:taxon-name><tp:taxon-name-part taxon-name-part-type="genus" reg="Glinus"/> <tp:taxon-name-part taxon-name-part-type="species" reg="oppositifolius"/></tp:taxon-name><comment>Described from Wycliffe (Northern Territory) and Stirling Station (surroundings of Perth) (<xref ref-type="bibr" rid="B45">Ewart and Petrie 1926</xref>). Type n.v. (MEL?). <bold>Note.</bold> The protologue of this species as well as the drawings (figure 1) completely correspond with <tp:taxon-name><tp:taxon-name-part taxon-name-part-type="genus" reg="Glinus">G.</tp:taxon-name-part> <tp:taxon-name-part taxon-name-part-type="species" reg="oppositifolius">oppositifolius</tp:taxon-name-part></tp:taxon-name>, although the seed characters of <tp:taxon-name><tp:taxon-name-part taxon-name-part-type="genus" reg="Wycliffea">W.</tp:taxon-name-part> <tp:taxon-name-part taxon-name-part-type="species" reg="obovata">obovata</tp:taxon-name-part></tp:taxon-name> were not described. </comment></tp:nomenclature-citation><tp:nomenclature-citation><tp:taxon-name>
                  <tp:taxon-name-part taxon-name-part-type="genus" reg="Glinus"/>
                  <tp:taxon-name-part taxon-name-part-type="species" reg="oppositifolius"/>
                  <tp:taxon-name-part taxon-name-part-type="infraspecific-rank"/>
                  <tp:taxon-name-part taxon-name-part-type="variety" reg="parvifolius"/>
                </tp:taxon-name><comment>= <tp:taxon-name><tp:taxon-name-part taxon-name-part-type="genus" reg="Glinus">Glinus</tp:taxon-name-part> <tp:taxon-name-part taxon-name-part-type="species" reg="oppositifolius">oppositifolius</tp:taxon-name-part> <tp:taxon-name-part taxon-name-part-type="infraspecific-rank">var.</tp:taxon-name-part> <tp:taxon-name-part taxon-name-part-type="variety" reg="parvifolius">parvifolius</tp:taxon-name-part></tp:taxon-name> Hauman, Bull. Jard. Bot. État Bruxelles 19: 446 (1949). <bold>Holotype</bold>: Congo Belge [Dr Congo], Kwango [prov.], July 1913, Vanderyst 1417 (BR000000895568!). <bold>Note.</bold> Plant with closely set and shorter (up to 10 mm) leaves. </comment></tp:nomenclature-citation></tp:nomenclature-citation-list></tp:nomenclature><tp:treatment-sec sec-type="habitat" id="SECID0EJAHK"><title>Habitat.</title><p>Sands, river banks or as a weed; altitude up to 1600 m a.s.l. The most common variety in Sub-Saharan Africa. The associated plants found in Botswana (<italic>A. Heath &amp; R. Heath 456</italic>, K): <italic><tp:taxon-name><tp:taxon-name-part taxon-name-part-type="genus" reg="Cynodon">Cynodon</tp:taxon-name-part> <tp:taxon-name-part taxon-name-part-type="species" reg="dactylon">dactylon</tp:taxon-name-part></tp:taxon-name></italic>, <italic><tp:taxon-name><tp:taxon-name-part taxon-name-part-type="genus" reg="Sida">Sida</tp:taxon-name-part> <tp:taxon-name-part taxon-name-part-type="species" reg="cordifolia">cordifolia</tp:taxon-name-part></tp:taxon-name></italic>, <italic><tp:taxon-name><tp:taxon-name-part taxon-name-part-type="genus" reg="Glinus">Glinus</tp:taxon-name-part> <tp:taxon-name-part taxon-name-part-type="species" reg="bainesii">bainesii</tp:taxon-name-part></tp:taxon-name></italic>, <italic><tp:taxon-name><tp:taxon-name-part taxon-name-part-type="genus" reg="Glinus">G.</tp:taxon-name-part> <tp:taxon-name-part taxon-name-part-type="species" reg="hirtus">hirtus</tp:taxon-name-part></tp:taxon-name></italic>, <italic><tp:taxon-name><tp:taxon-name-part taxon-name-part-type="genus" reg="Portulaca">Portulaca</tp:taxon-name-part> <tp:taxon-name-part taxon-name-part-type="species" reg="oleracea">oleracea</tp:taxon-name-part></tp:taxon-name></italic>, <italic><tp:taxon-name><tp:taxon-name-part taxon-name-part-type="genus" reg="Cyperus">Cyperus</tp:taxon-name-part> <tp:taxon-name-part taxon-name-part-type="species" reg="polystachyos">polystachyos</tp:taxon-name-part></tp:taxon-name></italic>, <italic><tp:taxon-name><tp:taxon-name-part taxon-name-part-type="genus" reg="Cyperus">C.</tp:taxon-name-part> <tp:taxon-name-part taxon-name-part-type="species" reg="compressus">compressus</tp:taxon-name-part></tp:taxon-name></italic>, <italic><tp:taxon-name><tp:taxon-name-part taxon-name-part-type="genus" reg="Cyperus">C.</tp:taxon-name-part> <tp:taxon-name-part taxon-name-part-type="species" reg="longus">longus</tp:taxon-name-part></tp:taxon-name></italic>, <italic><tp:taxon-name><tp:taxon-name-part taxon-name-part-type="genus" reg="Pseudognaphalium">Pseudognaphalium</tp:taxon-name-part> <tp:taxon-name-part taxon-name-part-type="species" reg="luteo-album">luteo-album</tp:taxon-name-part></tp:taxon-name></italic> (formerly known as <italic><tp:taxon-name><tp:taxon-name-part taxon-name-part-type="genus" reg="Helichrysum">Helichrysum</tp:taxon-name-part> <tp:taxon-name-part taxon-name-part-type="species" reg="luteo-album">luteo-album</tp:taxon-name-part></tp:taxon-name></italic>). Flowers mostly during the main rains (in southern Africa).</p><fig id="F22" position="float" orientation="portrait"><object-id xmlns:xlink="http://www.w3.org/1999/xlink" content-type="doi" xlink:type="simple">10.3897/phytokeys.173.60898.figure22</object-id><object-id xmlns:xlink="http://www.w3.org/1999/xlink" content-type="arpha" xlink:type="simple">DD4ADDD1-853F-5410-A626-62FF1E8E59F9</object-id><label>Figure 22.</label><caption><p><tp:taxon-name><tp:taxon-name-part taxon-name-part-type="genus" reg="Glinus">Glinus</tp:taxon-name-part> <tp:taxon-name-part taxon-name-part-type="species" reg="oppositifolius">oppositifolius</tp:taxon-name-part> <tp:taxon-name-part taxon-name-part-type="infraspecific-rank">var.</tp:taxon-name-part> <tp:taxon-name-part taxon-name-part-type="variety" reg="oppositifolius">oppositifolius</tp:taxon-name-part></tp:taxon-name><bold>A, B</bold> general view of the plant <bold>C</bold> close-up of the flowers <bold>D</bold> close-up of the leaves. Photographers – Roger and Alison Heath (Moremi Game Reserve, Ngamiland, Botswana, 07 Feb 2011).</p></caption><graphic xmlns:xlink="http://www.w3.org/1999/xlink" xlink:href="phytokeys-173-001-g022.jpg" position="float" orientation="portrait" xlink:type="simple" id="oo_510685.jpg"><uri content-type="original_file" xlink:type="simple">https://binary.pensoft.net/fig/510685</uri></graphic></fig><fig id="F23" position="float" orientation="portrait"><object-id xmlns:xlink="http://www.w3.org/1999/xlink" content-type="doi" xlink:type="simple">10.3897/phytokeys.173.60898.figure23</object-id><object-id xmlns:xlink="http://www.w3.org/1999/xlink" content-type="arpha" xlink:type="simple">23750502-D2BD-59C2-A1F8-D29A24E99C25</object-id><label>Figure 23.</label><caption><p>A herbarium specimen of <tp:taxon-name><tp:taxon-name-part taxon-name-part-type="genus" reg="Glinus">Glinus</tp:taxon-name-part> <tp:taxon-name-part taxon-name-part-type="species" reg="oppositifolius">oppositifolius</tp:taxon-name-part> <tp:taxon-name-part taxon-name-part-type="infraspecific-rank">var.</tp:taxon-name-part> <tp:taxon-name-part taxon-name-part-type="variety" reg="oppositifolius">oppositifolius</tp:taxon-name-part></tp:taxon-name> (Kenya, [Lamu county], Kiunga, 55 m NE Lamu, 6 Aug 1961, <italic>J.B. Gillespie 167</italic>, K001394829). Copyright of the Board of Trustees of the Royal Botanic Gardens, Kew.</p></caption><graphic xmlns:xlink="http://www.w3.org/1999/xlink" xlink:href="phytokeys-173-001-g023.jpg" position="float" orientation="portrait" xlink:type="simple" id="oo_510686.jpg"><uri content-type="original_file" xlink:type="simple">https://binary.pensoft.net/fig/510686</uri></graphic></fig></tp:treatment-sec><tp:treatment-sec sec-type="distribution" id="SECID0EDGHK"><title>Distribution</title><p>(Fig. <xref ref-type="fig" rid="F24">24</xref>). Angola: [Bengo prov.] Barra do Bengo distr., Sagoa, Dec 1853, <italic>F. Welwitsch 1265</italic> (BM); [Luanda prov.] between Camama and Calumbo, Jul 1854, <italic>F. Welwitsch 1110</italic> (BM); Luanda distr., between 8 and 9° S, Jan 1858, <italic>F. Welwitsch 2409</italic> (BM, LE); [Bengo prov.] Barra do Dande distr., Dande river, Sep 1858, <italic>F. Welwitsch 1112</italic> (BM); [Zaire prov.] Tombe, 1908, <italic>H.A. Junod 2886</italic> (BM); Luanda, Muceque, Mar 1914, <italic>J. Gossweiler 5880</italic> (COI00070554); Luanda, 1918, <italic>K. Müller 1109</italic> (G); [Kwanza Sul / Bengo provinces] Catemba to Muceque, 60 m, 30 Sep 1935, <italic>J. Gossweiler 10405</italic> (BM); [Bengo prov.] Calemba, 60 m, 30 Sep 1935, <italic>J. Gossweiler 10405</italic> (BM, COI00070555);</p><fig id="F24" position="float" orientation="portrait"><object-id xmlns:xlink="http://www.w3.org/1999/xlink" content-type="doi" xlink:type="simple">10.3897/phytokeys.173.60898.figure24</object-id><object-id xmlns:xlink="http://www.w3.org/1999/xlink" content-type="arpha" xlink:type="simple">2F79B4FA-F2A9-58F8-A744-95CAD8AEDF50</object-id><label>Figure 24.</label><caption><p>Distribution map of <tp:taxon-name><tp:taxon-name-part taxon-name-part-type="genus" reg="Glinus">Glinus</tp:taxon-name-part> <tp:taxon-name-part taxon-name-part-type="species" reg="oppositifolius">oppositifolius</tp:taxon-name-part> <tp:taxon-name-part taxon-name-part-type="infraspecific-rank">var.</tp:taxon-name-part> <tp:taxon-name-part taxon-name-part-type="variety" reg="oppositifolius">oppositifolius</tp:taxon-name-part></tp:taxon-name> in Sub-Saharan Africa (colored in yellow).</p></caption><graphic xmlns:xlink="http://www.w3.org/1999/xlink" xlink:href="phytokeys-173-001-g024.jpg" position="float" orientation="portrait" xlink:type="simple" id="oo_510687.jpg"><uri content-type="original_file" xlink:type="simple">https://binary.pensoft.net/fig/510687</uri></graphic></fig><p>Benin: Porto Novo, 6 Mar 1910, <italic>A. Chevalier 23314</italic> (P04577130); Cotonou, 19 Jan 1962, <italic>D. Froment 1141</italic> (BR0000018269932); Ouémé [dept.], Bonou, 12 Mar 1998, <italic>P. Houngnon 5608</italic> (BR0000018269949, K); [Collines dept.] Dassa, 4 Nov 1998, <italic>V. Adjakidjè et al. 2189</italic> (BR0000018269956, K, WAG0095242); Zou [dept.], Djidja, 11 Feb 1999, <italic>J.-P. Essou et al. 1251</italic> (WAG0235854); [Kouffo dept.] Klouékanmé, 15 Feb 1999, <italic>J.-P. Essou et al. 1340</italic> (WAG0235856); Borgou dept.], Tchaourou, 7 Apr 1999, <italic>A. Akoegninou et al. 2258</italic> (WAG0235860); [Alibori dept.] Malanville, 28 Apr 1999, <italic>P. Houngnon et al. 6545</italic> (WAG0235849); Mono dept., Athiémé, 3 Jul 1999, <italic>N. Sokpon et al. 838</italic> (WAG0235853); Zou dept., Cové, 14 Jul 1999, <italic>P. Houngnon 6798</italic> (WAG0235850); [Donga dept.] Bassila, 20 Apr 2000, <italic>P. Houngnon 7634</italic> (WAG0235851); [Collines dept.] Savalou, 9 Jun 2000, <italic>V. Adjakidjè 3595</italic> (WAG0235859); Atakora dept., Natitingou, 28 Jun 2000, <italic>N. Sokpon 1610</italic> (WAG0317484); Mono dept., Comé, 14 Aug 2000, <italic>V. Adjakidjè 3750</italic> (WAG0235874);</p><p>Botswana: Northern distr., Mutsoi, 9 Nov 1967, <italic>F.L. Lambrecht 420</italic> (K, PRE0403655); Ngamiland distr., Okavango swamp, 25 Feb 1973, <italic>P.A. Smith 449</italic> (K, PRE0521257); [Central distr.] Boteti river, <named-content xmlns:xlink="http://www.w3.org/1999/xlink" content-type="dwc:verbatimCoordinates" xlink:type="simple"><named-content content-type="geo-json" specific-use="{&#34;type&#34;:&#34;Point&#34;,&#34;coordinates&#34;:[24.517778,-20.404167]}" id="NCID0EEJHK" xlink:type="simple">20°23'75"S, 24°31'4"E</named-content></named-content>, 15 Feb 1980, <italic>P.A. Smith 3031</italic> (PRE0671278); [North-West distr.] Okavango delta, Maun, 15 May 1984, <italic>P.A. Smith 4443</italic> (BR0000017454513, K); [Ngamiland distr.] Zibalianja lagoon, <named-content xmlns:xlink="http://www.w3.org/1999/xlink" content-type="dwc:verbatimCoordinates" xlink:type="simple"><named-content content-type="geo-json" specific-use="{&#34;type&#34;:&#34;Point&#34;,&#34;coordinates&#34;:[23.535833,-18.578333]}" id="NCID0EQJHK" xlink:type="simple">18°34.7'S, 23°32.15'E</named-content></named-content>, 957 m, 23 Jan 2004, <italic>A. Heath &amp; R. Heath 456</italic> (BACH, K);</p><fig id="F25" position="float" orientation="portrait"><object-id xmlns:xlink="http://www.w3.org/1999/xlink" content-type="doi" xlink:type="simple">10.3897/phytokeys.173.60898.figure25</object-id><object-id xmlns:xlink="http://www.w3.org/1999/xlink" content-type="arpha" xlink:type="simple">3B13577D-12EE-5EC2-A4B4-ED360AFF0FFD</object-id><label>Figure 25.</label><caption><p>A herbarium specimen of <tp:taxon-name><tp:taxon-name-part taxon-name-part-type="genus" reg="Glinus">Glinus</tp:taxon-name-part> <tp:taxon-name-part taxon-name-part-type="species" reg="oppositifolius">oppositifolius</tp:taxon-name-part> <tp:taxon-name-part taxon-name-part-type="infraspecific-rank">var.</tp:taxon-name-part> <tp:taxon-name-part taxon-name-part-type="variety" reg="keenanii">keenanii</tp:taxon-name-part></tp:taxon-name> labeled as <italic><tp:taxon-name><tp:taxon-name-part taxon-name-part-type="genus" reg="Glinus">G.</tp:taxon-name-part> <tp:taxon-name-part taxon-name-part-type="species" reg="microphyllus">microphyllus</tp:taxon-name-part></tp:taxon-name></italic> (Tanzania, Rufiji distr., 2 Dec 1955, <italic>E. Milne-Redhead &amp; P. Taylor 7528</italic>, K001394830). Copyright of the Board of Trustees of the Royal Botanic Gardens, Kew.</p></caption><graphic xmlns:xlink="http://www.w3.org/1999/xlink" xlink:href="phytokeys-173-001-g025.jpg" position="float" orientation="portrait" xlink:type="simple" id="oo_510688.jpg"><uri content-type="original_file" xlink:type="simple">https://binary.pensoft.net/fig/510688</uri></graphic></fig><p>Burkina Faso: Oudalan prov., Oursi, 22 Sep 1995, <italic>S. Kahlheber 145</italic> (FR-0014454); Oudalan prov., Yomboli, 24 Jul 1999, <italic>J. Müller 86</italic> (FR-0014433); Oudalan prov., Darkoye, 8 Aug 1999, <italic>J. Müller 142-c</italic> (FR-0024423); Kompienga prov., <named-content xmlns:xlink="http://www.w3.org/1999/xlink" content-type="dwc:verbatimCoordinates" xlink:type="simple"><named-content content-type="geo-json" specific-use="{&#34;type&#34;:&#34;Point&#34;,&#34;coordinates&#34;:[0.623333,11.160833]}" id="NCID0ENLHK" xlink:type="simple">11°09'39"N, 0°37'24"E</named-content></named-content>, 203 m, <italic>M. Schmidt 720</italic> (FR-0021934); Ouagadougou, 8 Jun 1987, <italic>J. Lejoly 87/020</italic> (BRLU0026274);</p><p>Burundi: Bujumbura, 800 m, 29 Oct 1968, <italic>J. Lewalle 3076</italic> (BR0000017455862); Bujumbura, 800 m, 28 Sep 1971, <italic>J. Lewalle 6144</italic> (G, WAG0104163); Bubanza prov., Randa, 950 m, 25 Sep 1976, <italic>M. Reekmans 5325</italic> (BR0000017455909, H1235324, K, WAG0185122);</p><p>Cameroon: [Southwest region] Mamfe, on the sandbanks by the Cross river, 15 Mar 1953, <italic>C.F.A. Onochie et al. 30889</italic> (K); [Littoral region] nr Masok, Ouem river, 4 Apr 1965, <italic>A.J.M. Leeuwenberg 5378</italic> (BR0000018269987, K, P04577247, WAG0185118); [Littoral prov.] 45 km SE of Yabassi, 18 Jan 1972, <italic>R. Letouzey 11022</italic> (BR0000018270006, P04577207, WAG0185121); [Littoral prov.] Mbombe river, 20 km W of Yabassi, 1 Mar 1976, <italic>R. Letouzey 14779</italic> (BR0000018269994, K, P04577210, WAG0185120);</p><fig id="F26" position="float" orientation="portrait"><object-id xmlns:xlink="http://www.w3.org/1999/xlink" content-type="doi" xlink:type="simple">10.3897/phytokeys.173.60898.figure26</object-id><object-id xmlns:xlink="http://www.w3.org/1999/xlink" content-type="arpha" xlink:type="simple">22E0AC1D-7BDC-5FFB-8C6D-78DCF3FE20A8</object-id><label>Figure 26.</label><caption><p>Distribution map of <tp:taxon-name><tp:taxon-name-part taxon-name-part-type="genus" reg="Glinus">Glinus</tp:taxon-name-part> <tp:taxon-name-part taxon-name-part-type="species" reg="oppositifolius">oppositifolius</tp:taxon-name-part> <tp:taxon-name-part taxon-name-part-type="infraspecific-rank">var.</tp:taxon-name-part> <tp:taxon-name-part taxon-name-part-type="variety" reg="keenanii">keenanii</tp:taxon-name-part></tp:taxon-name> (green circles) and <tp:taxon-name><tp:taxon-name-part taxon-name-part-type="genus" reg="Glinus">G.</tp:taxon-name-part> <tp:taxon-name-part taxon-name-part-type="species" reg="oppositifolius">oppositifolius</tp:taxon-name-part> <tp:taxon-name-part taxon-name-part-type="infraspecific-rank">var.</tp:taxon-name-part> <tp:taxon-name-part taxon-name-part-type="variety" reg="glomeratus">glomeratus</tp:taxon-name-part></tp:taxon-name> (blue circles) in Sub-Saharan Africa (colored in yellow).</p></caption><graphic xmlns:xlink="http://www.w3.org/1999/xlink" xlink:href="phytokeys-173-001-g026.jpg" position="float" orientation="portrait" xlink:type="simple" id="oo_510689.jpg"><uri content-type="original_file" xlink:type="simple">https://binary.pensoft.net/fig/510689</uri></graphic></fig><p>Chad: [Chari-Baguimi region] Mailao, 1 May 1966, <italic>Stauch 23</italic> (P04577261); [Chari-Baguimi region] between Djimtilo and Lake Chad, 31 Jan 1968, <italic>J. Léonard 4445</italic> (BR0000017456012, G, K, M, P04577268, PE01696734, WAG1103324); [Chari-Baguimi region] Ouazkaga, 27 May 1971, <italic>Anonymous Fotius 1938</italic> (P04577255); Sarh, 7 Jun 1975, <italic>Palayer 605</italic> (P04577265);</p><p>DR Congo (selected): [Kwilu prov.] Wombali, Nov 1910, <italic>Vanderyst s.n</italic>. (BR0000013706029); [Province of Équateur] Bokala, <italic>Anonymous 4777</italic> (BM); [Congo Central prov.] Boma, Congo river, 27 Sep 1913, <italic>Bequaert 804</italic> (BR0000017454537); [Kongo Central prov.] Matadi, Nov 1913, <italic>Verschueren 920</italic> (BR0000017455060); [Orientale prov.] Laga, 10 May 1914, <italic>J. Gossweiler 5880</italic> (BM); Leopoldville [Kinshasa], Jul 1915, <italic>L. Achten 17</italic> (BR0000017454667); Bas-Congo [Congo Central prov.], 1921, <italic>J. Claessens 27</italic> (BR0000017454568); [Shopo province] Stanleyville [Kisangani] 25 Jan 1926, <italic>W. Robyns 1418</italic> (K); [Province of Équateur] Bamania, 1930, <italic>J. Lebrun 884</italic> (K); [Congo Central prov.] Boma, 4 Nov 1930, <italic>Vanderyst 27235</italic> (BR0000017454612); [Orientale prov., Tshopo distr.] Yangambi, 6 Jun &amp; 12 Jul 1938, <italic>J. Louis 9711 &amp; 10313</italic> (BM, BRLU0026266, K, P04577193, U1398742); [Province of Équateur] Eala, 5 Aug 1946, <italic>J. Léonard 240</italic> (ALCB012594 – image seen! FT0007107, K, P04577194); [Kongo Central prov.] Vista [Nsiamfumu], 6 Nov 1947, <italic>L. Toussaint 27</italic> (BR0000017454599); Katanga prov., Mitwaba, Nov 1948, <italic>AnonymousF. de Witte 4816</italic> (K); [Tswhopo prov.] Basoko, Jun 1949, <italic>R. Germain 4959</italic> (BR0000017455268); [Haut-Uele prov.] Uele, 3 Mar 1952, <italic>Anonymous Troupin 282</italic> (K, WAG0185123); [Kwango prov.] Popokabaka, 23 Sep 1952, <italic>H. Callens 3707</italic> (BR0000017544780, WAG1103266); [Orientale prov.] Albert Lake, Semliki, 5 Mar 1954, <italic>D. van der Ben 1184</italic> (BR0000017455664, K); [Sud Ubangi prov.] Zongo, 13 Jul 1957, <italic>C. Evrard 2561</italic> (BR0000017455602); Coquille Territory, Indjolo, 3 Oct 1957, <italic>C. Evrard</italic> 2611 (BR0000017455237); [Haut-Katanga prov.] Lupoto, 27 Nov 1957, <italic>A. Schmitz 6031</italic> (BR0000017455763); [Sankuru prov.] [Province of Équateur] Bolomba, 3 Sep 1958, <italic>C. Evrard 4948</italic> (BR0000017455251); [Tshopo prov.] Yangambi, 7 Sep 1959, <italic>P. Bamps 701</italic> (BR0000017455169; WAG0185116); [Bas-Congo prov.] Seke-Banza, Isangila, 22 Sep 1959, <italic>P. Compere 438</italic> (BR00000174554797); [Kongo Central prov.] Kasangulu, Ngombe, 16 Jul 1964, <italic>L. Pauwels 4590</italic> (BR0000017454988); Katanga prov., Kilwa, 900 m a.s.l., 31 Dec 1965, <italic>J.-J. Symoens 11996</italic> (K); [Haut-Lomami prov.] Lualaba river, Bukama, 2 Oct 1970, <italic>M. Lukuesa 740</italic> (BR0000017455756; WAG0185117); Haut-Katanga prov., Kilwa, Moero Lake, 16 Oct 1970, <italic>S. Lisowski 61915</italic> (BR0000017455725); [Tshopo prov.] Kisangani, 5 Nov 1977, <italic>J. Lejoly 2075</italic> (BRLU0026269); [Tshopo prov.] Ubundu, 12 Jul 1981, <italic>Ndjele 427</italic> (BRLU0026273); [Kongo Central prov.] Luozi, 28 Sep 1986, <italic>H. Breyne 5215</italic> (BR0000017454759); [Kwilu prov.] Kikwit, 12 Aug 1991, <italic>B. Masens 1013</italic> (BR0000017455084, K, WAG0405337); [Tshopo prov.] Lokutu, 7 Nov 2004, <italic>Q. Luke et al. 106292</italic> (K); Moenge, Itimbiri river, 360 m, 17 May 2010, <italic>Boyekoli Ebali Congo Exp. 501</italic> (BR0000000571554);</p><fig id="F27" position="float" orientation="portrait"><object-id xmlns:xlink="http://www.w3.org/1999/xlink" content-type="doi" xlink:type="simple">10.3897/phytokeys.173.60898.figure27</object-id><object-id xmlns:xlink="http://www.w3.org/1999/xlink" content-type="arpha" xlink:type="simple">B5F3A7B2-4C8E-5102-B2CD-814231C37C91</object-id><label>Figure 27.</label><caption><p>A herbarium specimen of <tp:taxon-name><tp:taxon-name-part taxon-name-part-type="genus" reg="Glinus">Glinus</tp:taxon-name-part> <tp:taxon-name-part taxon-name-part-type="species" reg="oppositifolius">oppositifolius</tp:taxon-name-part> <tp:taxon-name-part taxon-name-part-type="infraspecific-rank">var.</tp:taxon-name-part> <tp:taxon-name-part taxon-name-part-type="variety" reg="glomeratus">glomeratus</tp:taxon-name-part></tp:taxon-name> (Angola, Cuando-Cubango prov., Longa, Longa river, 1360 m, 17 Mar 1960, <italic>E.J. Mendes 3155</italic>, BM013839321).</p></caption><graphic xmlns:xlink="http://www.w3.org/1999/xlink" xlink:href="phytokeys-173-001-g027.jpg" position="float" orientation="portrait" xlink:type="simple" id="oo_510690.jpg"><uri content-type="original_file" xlink:type="simple">https://binary.pensoft.net/fig/510690</uri></graphic></fig><p>Ethiopia: [Southern Nations, Nationalities and Peoples’ region, Keffa zone] Gogeb river, Bonga road, 1300 m, 25 Feb 1966, <italic>W.J.J.O. de Wilde &amp; B.E.E. de Wilde-Duyfjes 10194</italic> (BR0000018270037, K, WAG1103268); [Oromia region] Illubabor zone, Alwero river, Abobo, 630 m, 20 Apr 1982, <italic>I. Friis &amp; al. 2475</italic> (K);</p><p>Gabon: [Ogooué-Maritime prov.] Port Gentil, 12 Sep 1968, <italic>F.J. Breteler &amp; R.A. van Raalte 5526</italic> (WAG0185127); N of Libreville, 13 Aug 1992, <italic>J. Dibata 1055</italic> (WAG0070773);</p></tp:treatment-sec><tp:treatment-sec sec-type="notes" id="SECID0E6RHK"><title>Note.</title><p>All other specimens identified as <italic><tp:taxon-name><tp:taxon-name-part taxon-name-part-type="genus" reg="Glinus">Glinus</tp:taxon-name-part> <tp:taxon-name-part taxon-name-part-type="species" reg="oppositifolius">oppositifolius</tp:taxon-name-part></tp:taxon-name></italic> indeed belong to <italic><tp:taxon-name><tp:taxon-name-part taxon-name-part-type="genus" reg="Glinus">G.</tp:taxon-name-part> <tp:taxon-name-part taxon-name-part-type="species" reg="hirtus">hirtus</tp:taxon-name-part></tp:taxon-name></italic>, <italic><tp:taxon-name><tp:taxon-name-part taxon-name-part-type="genus" reg="Gisekia">Gisekia</tp:taxon-name-part> <tp:taxon-name-part taxon-name-part-type="species" reg="pharnaceoides">pharnaceoides</tp:taxon-name-part></tp:taxon-name></italic> (<tp:taxon-name><tp:taxon-name-part taxon-name-part-type="family">Gisekiaceae</tp:taxon-name-part></tp:taxon-name>) and <italic><tp:taxon-name><tp:taxon-name-part taxon-name-part-type="genus" reg="Polycarpaea">Polycarpaea</tp:taxon-name-part></tp:taxon-name></italic> sp. (<tp:taxon-name><tp:taxon-name-part taxon-name-part-type="family">Caryophyllaceae</tp:taxon-name-part></tp:taxon-name>).</p><p>Ghana: Volta river, 27 Mar 1922, <italic>J.M. Dalziel 106</italic> (K, M); [nr Accra] Pokuase, Apr 1931, <italic>F.R. Irvine 1589</italic> (E, K); [Ashanti region] Fumso, 24 Mar 1950, <italic>Anonymous 543</italic> (K); [Western region] Princes Town, 11 Mar 1952, <italic>J.K. Morton 6607</italic> (K, WAG1103299); [Oti region] Kete-Krachi, 19 May 1952, <italic>J.K. Morton 7288</italic> (K); [Greater Accra region] between Weija and Senya Bereku, 20 Mar 1954, <italic>J.K. Morton 204</italic> (WAG0185093); [Eastern region] Mamfe, 6 Apr 1955, <italic>J.K. Morton 320</italic> (K); [Brong-Ahafo region] Jema, 30 Oct 1955, <italic>C.D. Adams 3328</italic> (K); [Greater Accra region] Nungua, 26 Mar 1956, <italic>J.O. Ankrah 20166</italic> (K, M, P04577153, W); [Greater Accra region] Nungua, 25 May 1960, <italic>R. Rose-Innes 31247</italic> (P04577159); [Greater Accra region] Achimota, May 1961, <italic>F.R. Irvine 5474</italic> (K); [Ashanti region] 75 km W of Kumasi, Tano river, 24 Dec 1963, <italic>R.A.A. Oldeman 825</italic> (B101143638, BR0000018269888, K, P04577254, WAG0185089); Brong-Ahafo region, between Nkoranza and Kintampo, 27 Dec 1995, <italic>C.C.H. Jongkind &amp; C.M.J. Nieuwenhuis 2548</italic> (BR0000018269871, WAG0050916);</p><fig id="F28" position="float" orientation="portrait"><object-id xmlns:xlink="http://www.w3.org/1999/xlink" content-type="doi" xlink:type="simple">10.3897/phytokeys.173.60898.figure28</object-id><object-id xmlns:xlink="http://www.w3.org/1999/xlink" content-type="arpha" xlink:type="simple">7848B9E1-BB74-500B-9C9F-A61DDA2EBB87</object-id><label>Figure 28.</label><caption><p>A herbarium specimen of <italic><tp:taxon-name><tp:taxon-name-part taxon-name-part-type="genus" reg="Glinus">Glinus</tp:taxon-name-part> <tp:taxon-name-part taxon-name-part-type="species" reg="setiflorus">setiflorus</tp:taxon-name-part></tp:taxon-name></italic> (Tanzania, Dodoma region, Ikowa Dam, 60 km E of Dodoma, 900 m, 29 Jul 1970, <italic>M. Thulin &amp; B. Mhoro 515</italic>, K001394832). Copyright of the Board of Trustees of the Royal Botanic Gardens, Kew.</p></caption><graphic xmlns:xlink="http://www.w3.org/1999/xlink" xlink:href="phytokeys-173-001-g028.jpg" position="float" orientation="portrait" xlink:type="simple" id="oo_510691.jpg"><uri content-type="original_file" xlink:type="simple">https://binary.pensoft.net/fig/510691</uri></graphic></fig><p>Guinea: [Boke region] Monchon, 6 Feb 1979, <italic>S. Lisowski 51384</italic> (BR0000018269802);</p><p>Guinea-Bissau: Antula, 21 Mar 1943, <italic>Anonymous 1499</italic> (B101143640, BR0000018269819, FT0007105, K, M, P04577132, WAG0104159); [Bissagos Islands] Formosa, 26 Apr 1945, <italic>Anonymous 1969</italic> (B101143639, K, M);</p><p>Ivory Coast: [San Pédro region] San Pédro, 1900, <italic>M. Thoiré 123</italic> (P04577229); [Woroba distr.] Mankono, 2 Jul 1909, <italic>A. Chevalier 22002</italic> (P04577125); [Bas-Sassandra distr.] 49 km N of Sassandra, nr Dakpadou, 25 Feb 1959, <italic>A.J.M. Leeuwenberg 2858</italic> (BR0000018269864, FT0007110, E, K, M, P04577188, U1398743, WAG0176054); [Montagnes distr.] nr Troya, Cavally river, 8 Mar 1962, <italic>J.J.F.E. de Wilde &amp; A.J.M. Leeuwenberg 3555</italic> (BR0000018269857, K, WAG0185084); [Comoé distr.] Ayamé, 12 May 1965, <italic>L. Aké Assi 8060</italic> (G); [Lacs distr.] Andokoi, 18 Jul 1970, <italic>L. Aké Assi 11277</italic> (G); [Lacs dept.] Betrikan stream, 24 Mar 1971, <italic>J. Audru 3828</italic> (P04577264); Bas-Sassandra distr., Niénokoué, Feb 1983, <italic>N. Stäuble 0861</italic> (G423540); Bas-Sassandra distr., nr Louga, 8 Apr 1973, <italic>J. de Koning 1269</italic> (BR0000018269840); [Zanzan distr.] Bouna, 1 May 1989, <italic>P. Poilecot 3923</italic> (G);</p><p>Kenya: [Lamu county] Witu, Dec 1892, <italic>J.W. Gregory s.n</italic>. (BM); Sokoke, 14 Apr 1945, <italic>AnonymousW. Jeffrey 162</italic> (G); [Mombasa county] Kibarani, 4 Apr 1946, <italic>AnonymousM. Jeffrey 515</italic> (K); Kilifi county, 13 Feb 1946, <italic>AnonymousW. Jeffrey 466</italic> (G, K); Machakos county, Kiamkere, 25 Nov 1951, <italic>Kirrika 154</italic> (B101143637, BR0000018270044, K); [Lamu county] Mukunguyu Lake, 5 Nov 1957, <italic>P.J. Greenway &amp; S.P. Rawlins 9449</italic> (FT0007109, K); [Lamu county] Kiunga, 55 m NE Lamu, 6 Aug 1961, <italic>J.B. Gillespie 167</italic> (K001394829); Garissa county, 26 km from Garissa on Hagadera Rd, <named-content xmlns:xlink="http://www.w3.org/1999/xlink" content-type="dwc:verbatimCoordinates" xlink:type="simple"><named-content content-type="geo-json" specific-use="{&#34;type&#34;:&#34;Point&#34;,&#34;coordinates&#34;:[39.783333,-0.266667]}" id="NCID0EAXHK" xlink:type="simple">0°16'S, 39°47'E</named-content></named-content>, ~230 m, 29 May 1977, <italic>J.B. Gillett 21195</italic> (K); Rare river, 11 Dec 1979, <italic>J.M. Reitsma 413</italic> (BR0000018268782, WAG0318591); Lamu county, Badar Water Pan, 5 Mar 1980, <italic>M.Anonymous Gilbert &amp; P. Kuchar 5892</italic> (K); [Coast prov.] Lamu county, Ras Tenewi, 19 Nov 1988, <italic>P. Luke &amp; S.A. Robertson 1425</italic> (K); Kilifi county, Mangea Hill, 250 m, 27 Dec 1988, <italic>P. Luke 1587</italic> (K); Tana River county, Tana River Primate Reserve, 17 Mar 1990, <italic>P. Luke et al. 524</italic> (K); [Kitui county] Mwingi, 23 Jun 2005, <italic>P. Kirika et al. 542</italic> (K); Lamu county, Bodhei to Basuba, 26 Jul 2006, <italic>L. Festo et al. 2649</italic> (K); [Kilifi county] Malindi, 17 Nov 2010, <italic>S.A. Robertson 7871</italic> (K);</p><fig id="F29" position="float" orientation="portrait"><object-id xmlns:xlink="http://www.w3.org/1999/xlink" content-type="doi" xlink:type="simple">10.3897/phytokeys.173.60898.figure29</object-id><object-id xmlns:xlink="http://www.w3.org/1999/xlink" content-type="arpha" xlink:type="simple">74C8082F-74A8-5C89-9676-6FC45467CC8F</object-id><label>Figure 29.</label><caption><p>Distribution map of <italic><tp:taxon-name><tp:taxon-name-part taxon-name-part-type="genus" reg="Glinus">Glinus</tp:taxon-name-part> <tp:taxon-name-part taxon-name-part-type="species" reg="setiflorus">setiflorus</tp:taxon-name-part></tp:taxon-name></italic> in Sub-Saharan Africa (colored in yellow).</p></caption><graphic xmlns:xlink="http://www.w3.org/1999/xlink" xlink:href="phytokeys-173-001-g029.jpg" position="float" orientation="portrait" xlink:type="simple" id="oo_510692.jpg"><uri content-type="original_file" xlink:type="simple">https://binary.pensoft.net/fig/510692</uri></graphic></fig><p>Liberia: [Lofa county] Jenneh, 7 Apr 1909, <italic>M. Dinklage 2558</italic> (B101143641); [Nimba county] Ganta, 5 Jun 1973, <italic>A. Jacques-Georges 27822</italic> (BR0000018269833, M, WAG0185083); Maryland county, Cavally river, 8 Apr 2000, <italic>C.C.H. Jongkind &amp; J. Assi-Yapo 4991</italic> (WAG0013107);</p><p>Malawi: [Southern region] Chikwawa distr., Lower Mwanza River, 180 m, 3 Oct 1946, <italic>L.J. Brass 17931</italic> (K); [Southern region] Chikwawa distr., Lengwe NP, 300 ft, 15 Dec 1970, <italic>A.Anonymous Hall-Martin 1168</italic> (K, P04577250); [Central region] Dedza Distr., Chipoka, 15 Mar 1972, <italic>A.J. Salubeni 1785</italic> (K); [Southern region] Machinga Distr., Lake Chiuta Harbour, 23 Dec 1984, <italic>I.H. Patel &amp; W. Nachamba 1764</italic> (K); [Southern region] Machinga distr., Dinji vill., 8 Jun 1988, <italic>A.J.Salubeni &amp; I.H. Patel 5203</italic> (K); [Southern region] Zomba distr., Chilwa Lake, Mchisi island, 7 Nov 1986, <italic>A.J. Salubeni &amp; R.B. Kwatha 4814</italic> (K); Southern Region, Mpoto lagoon, Mauzi, Phalombe, <named-content xmlns:xlink="http://www.w3.org/1999/xlink" content-type="dwc:verbatimCoordinates" xlink:type="simple"><named-content content-type="geo-json" specific-use="{&#34;type&#34;:&#34;Point&#34;,&#34;coordinates&#34;:[35.819167,-15.656389]}" id="NCID0EIZHK" xlink:type="simple">15°39'23"S, 35°49'9"E</named-content></named-content>, 638 m, 7 Dec 2013, <italic>H.T. Vhapama et al. 1088</italic> (K);</p><p>Mali: Gao Region, Bamba [without date], <italic>ex herb. A. Chevalier 42330</italic> (P04577220); [Niger Delta region] Djenné, 29 Jun 1899, <italic>A. Chevalier 1193</italic> (P04577226); [Timbuktu Region] Timbuktu, 8 Aug 1927, <italic>O. Hagerup 247</italic> (BR0000017461023, K); [Timbuktu region] Saré-Yamou, 8 May 1932, <italic>ex herb. A. Chevalier 183</italic> (P04577221); Gao region, Bagoundjé, 5 Jul 1936, <italic>M. de Wailly 5079</italic> (P04577225); Gao region, Niger river, 6 Sep 1936, <italic>M. de Wailly 5187</italic> (P04577204); nr Bamako, Sotuba, 13 Oct 1989, <italic>A. Raynal-Roques 22802</italic> (P04577269);</p><fig id="F30" position="float" orientation="portrait"><object-id xmlns:xlink="http://www.w3.org/1999/xlink" content-type="doi" xlink:type="simple">10.3897/phytokeys.173.60898.figure30</object-id><object-id xmlns:xlink="http://www.w3.org/1999/xlink" content-type="arpha" xlink:type="simple">78868A00-B8CC-5D42-B841-33ECD29F2475</object-id><label>Figure 30.</label><caption><p>Holotype of <italic><tp:taxon-name><tp:taxon-name-part taxon-name-part-type="genus" reg="Glinus">Glinus</tp:taxon-name-part> <tp:taxon-name-part taxon-name-part-type="species" reg="zambesiacus">zambesiacus</tp:taxon-name-part></tp:taxon-name></italic> Sukhor., sp. nov. (Zambia, Barotseland, [Western province] Mongu, mud at edge of river, 6 January 1966, <italic>Robinson 6780</italic>, K000865904). Copyright of the Board of Trustees of the Royal Botanic Gardens, Kew.</p></caption><graphic xmlns:xlink="http://www.w3.org/1999/xlink" xlink:href="phytokeys-173-001-g030.jpg" position="float" orientation="portrait" xlink:type="simple" id="oo_510693.jpg"><uri content-type="original_file" xlink:type="simple">https://binary.pensoft.net/fig/510693</uri></graphic></fig><p>Mauritania: [Trarza Region] Rosso, 11 Oct 1969, <italic>F.N. Hepper 3617</italic> (K, M);</p><p>Mozambique: Lorenço Marques [Maputo], Sep 1913, <italic>Anonymous Borle 216</italic> (K); Cabo Delgado prov., 12 Sep 1948, <italic>Barbosa 2097</italic> (K); [Inhambane prov.] Homoine distr., 8 Sep 1948, <italic>M. Myre &amp; M.F. de Carvalho 232</italic> (K); Manica prov., Dombe, 28 Oct 1953, <italic>J. Pedro 4493</italic> (K); [Sofala prov.] Beira, 10 Sep 1962, <italic>A.R.A. Noel 2487</italic> (K); Sofala prov., Gorongosa NP, 3 Feb 1963, <italic>A.R. Torre &amp; J. Paiva 9007</italic> (BR0000017455930, M); Inhaca island, 23 miles E of Lorenzo Marques [Maputo], 200 m, 9 Sep 1964, <italic>A.O.D. Mogg 32038</italic> (K); Lorenço Marques [Maputo] prov., Matola, 21 Jul 1965, <italic>A. Marques 588</italic> (WAG1103275); Zambezia prov., Shire river, Vila Bocage, 13 Dec 1971, <italic>Anonymous Pope &amp; T. Müller 598</italic> (K); Maputo, 10 Oct 1980, <italic>P.A. Schäfer 7280</italic> (BR0000017454452, WAG0155677); Zambezia prov., Mamala, 20 Dec 1996, <italic>A.R. Torre &amp; M.F. Correia 16648</italic> (BR0000017454469);</p><p>Namibia: [Kunene region] Ongonga, 14 Jan 1904, <italic>A. Kestilä 30</italic> (H1056354); [Omusati region] Ruacana Falls, 29 Apr 1962, <italic>T.T.Kotze 46</italic> (K, M, PRE0823929);</p><p>Niger: Niamey, Sep 1957, <italic>A. Vaillant 891</italic> (K); 100 km N of Niamey, Niger river, 14 May 1968, <italic>C. Geerling &amp; J. Bokdam 2681</italic> (WAG0104161); Niamey, 2 Apr 1987, <italic>N. Leman 81</italic> (BR0000018269963);</p><p>Nigeria: Lagos, 26 Mar 1896, <italic>Miller 72</italic> (K); [Cross River State] Oban, 1912, <italic>P.A. Talbot s.n.</italic> (BM); [Benue State] Abinsi, 1912, <italic>J.M.Dalziel s.n</italic>. (BM); [River State] Port Harcourt, Jun 1930, <italic>T.D. Maitland s.n</italic>. (K); [Edo State] Benin, 1934, <italic>W.A. Fairbairn s.n.</italic> (BM); Ondo State, Owo, 31 Mar 1943, <italic>A.P.D. Jones 3087</italic> (K); [Ogun State] Shasha (Omo) forest reserve, Akila, 30 Jan 1947, <italic>C.F. Onochie &amp; V. Emumwen 20687</italic> (K); [Edo State] r[iver] Osse, Iguoriakhi ferry, 29 Jan 1948, <italic>J.P.M. Brenan 8925</italic> (K); [Edo State], Okomu Forest Reserve, 27 Feb 1948, <italic>J.P.M. Brenan 9169</italic> (K); [Ouo State] nr Ibadan, 12 Mar 1950, <italic>R.D. Meikle 1261</italic> (K, P04577150); [Lagos State] Ikeja, 30 Dec 1952, <italic>C.F.A. Onochie 26671</italic> (K); [Oyo State] nr Eruwa, 22 Apr 1958, <italic>D.J. Hamber 430</italic> (K, P04577151); [Cross River State] Ebom, 28 Jun 1955, <italic>R.H. Stone 26</italic> (K); [Oyo State] Gambari Forest Res., SW of Ibadan, 16 Jan 1958, <italic>de Wit 770</italic> (WAG0185105); [Kogi State] Lokoja, 5 Jun 1958, <italic>B.O. Daramola 36930</italic> (K, WAG0185106); [Niger State] Shagunu, 10 km N of Bussa, 31 Jul 1965, <italic>C.D.K. Cook 471</italic> (K, P05307013); [Kogi State], Koton Karfe, 27 Feb 1968, <italic>B.O. Daramola &amp; A. Binuyo 61909</italic> (K); Cross River State, Afunatam, 30 Mar 1972, <italic>J. Lowe 13580</italic> (K); [Cross River State] Ikom, Agbokim waterfalls, 26 Feb 1973, <italic>Latilo &amp; Oguntaya 67685</italic> (K. WAG0185111); [Ekiti State], Igbara Odo, Oruwo stream, 9 Mar 1973, <italic>Olorunfemi &amp; Fagbemi 70748</italic> (K, WAG0185110); [Niger State] Minna, Gurara Waterfalls, 17 May 1973, <italic>Eimunjeze et al. 66411</italic> (WAG0185108); Oyo State, Ibadan, Asejire, 4 May 1974, <italic>Z.O. Gbile 73431</italic> (K, WAG0185112); [Edo State], Iguoriakhi, 16 May 1974, <italic>Eimunjeze &amp; Oguntayo 70213</italic> (K);</p><p>Republic of Congo: Niari dept., 29 Nov 1951, <italic>J. Koechlin 1587</italic> (P04576681); Ubangi river, 20 Feb 1963, <italic>de Nere 907</italic> (P04577259); Moutou ya N’Gombé, 12 May 1968, <italic>P. Sita 2036</italic> (P04577256); [Pool Malebo] Mbamu, 14 Oct 1969, <italic>F. Hallé 1641</italic> (P04577257); nr Brazzaville, 26 Aug 1969, <italic>Y. Attims 205</italic> (WAG0034944); nr Brazzaville, 15 Apr 1970, <italic>Y. Attims 442</italic> (BR0000018270020); Kouilou Dept., 20 km SE of Pointe-Noire, Cayo Lake, 22 Mar 2017, <italic>E. Bidault &amp; al. 3022</italic> (BRLU0018798);</p><fig id="F31" position="float" orientation="portrait"><object-id xmlns:xlink="http://www.w3.org/1999/xlink" content-type="doi" xlink:type="simple">10.3897/phytokeys.173.60898.figure31</object-id><object-id xmlns:xlink="http://www.w3.org/1999/xlink" content-type="arpha" xlink:type="simple">9F6F2382-D5E5-58F6-9B59-0B0E64420CD9</object-id><label>Figure 31.</label><caption><p>Distribution map of <italic><tp:taxon-name><tp:taxon-name-part taxon-name-part-type="genus" reg="Glinus">Glinus</tp:taxon-name-part> <tp:taxon-name-part taxon-name-part-type="species" reg="zambesiacus">zambesiacus</tp:taxon-name-part></tp:taxon-name></italic> in Sub-Saharan Africa (colored in yellow).</p></caption><graphic xmlns:xlink="http://www.w3.org/1999/xlink" xlink:href="phytokeys-173-001-g031.jpg" position="float" orientation="portrait" xlink:type="simple" id="oo_510694.jpg"><uri content-type="original_file" xlink:type="simple">https://binary.pensoft.net/fig/510694</uri></graphic></fig><p>Senegal (selected): “Waalo”, 1831, <italic>Perrottet s.n</italic>. (G); Dakar, 9 Apr 1948, <italic>J.Anonymous Adam 1053</italic> (WAG1103302); [Thiès region]Thiès, May 1948, <italic>R.P. Berhaut 924</italic> (P04577233); [Dakar region] Mbao, 1950–1951, <italic>R.P. Berhaut 2020</italic> (BR0000018269703, P04577235); [Dakar region] Dagoudane-Pikine, 23 Apr 1960, <italic>J. Raynal &amp; A. Raynal 5726</italic> (P04577242); [Thiès region] Kayer, 16 Jun 1961, <italic>J. Raynal &amp; A. Raynal 7067</italic> (P004577267); [Ziguinchor region] Bignona, 31 Mar 1964, <italic>R.P. Berhaut 7267</italic> (BR7000577);</p><p>Sierra-Leone: [Northern prov.] nr Madina, 11 Apr 1892, <italic>AnonymousF. Scott Elliot 5561</italic> (BM, K); [Northern prov.] Mokele, Sep 1914, <italic>Anonymous s.n</italic>. (BM); [Southern prov.] Juring, 1 Dec 1926, <italic>F.C. Deighton 297</italic> (K); [Northern prov.] Makump, 3 May 1929, <italic>F.C. Deighton 1707</italic> (BM, K); [Southern prov.] Baoma, 16 Apr 1936, <italic>F.C. Deighton 3166</italic> (K); [Northern prov.] nr Kasanko, 13 May 1951, <italic>P. Adams 225</italic> (K); [Southern prov.] Ngokuma (Kori), 22 Jun 1952, <italic>F.C. Deighton 5845</italic> (K); [Northern prov.] nr Kambia, Magbema, 25 May 1954, <italic>H.D. Jordan 958</italic> (K); [Western Area prov.] Fogbo, 3 Mar 1964, <italic>Morton &amp; Jarr 917</italic> (WAG0185090);</p></tp:treatment-sec><ref-list><ref id="B40"><mixed-citation xmlns:xlink="http://www.w3.org/1999/xlink" xlink:type="simple"><person-group><name name-style="western"><surname>du Petit-Thouars</surname><given-names>A</given-names></name></person-group> (<year>1806</year>) Genera nova madagascariensia. Privately published, Paris.</mixed-citation></ref><ref id="B35"><mixed-citation xmlns:xlink="http://www.w3.org/1999/xlink" xlink:type="simple"><person-group><name name-style="western"><surname>de Candolle</surname><given-names>AP</given-names></name></person-group> (<year>1824</year>) Prodromus systematis regni vegetabilis 1. Treuttel &amp; Würtz, Paris.</mixed-citation></ref><ref id="B83"><mixed-citation xmlns:xlink="http://www.w3.org/1999/xlink" xlink:type="simple"><person-group><name name-style="western"><surname>Jeffrey</surname><given-names>C</given-names></name></person-group> (<year>1961</year>) <article-title><tp:taxon-name><tp:taxon-name-part taxon-name-part-type="family">Aizoaceae</tp:taxon-name-part></tp:taxon-name> [incl. <tp:taxon-name><tp:taxon-name-part taxon-name-part-type="family">Molluginaceae</tp:taxon-name-part></tp:taxon-name>].</article-title> In: <person-group><name name-style="western"><surname>Hubbard</surname><given-names>CE</given-names></name><name name-style="western"><surname>Milne-Redhead</surname><given-names>E</given-names></name></person-group> (<role>Eds</role>) <issue-title>Flora of Tropical East Africa.</issue-title><source>Crown Agents, London</source>, <fpage>1</fpage>–<lpage>35</lpage>.</mixed-citation></ref><ref id="B45"><mixed-citation xmlns:xlink="http://www.w3.org/1999/xlink" xlink:type="simple"><person-group><name name-style="western"><surname>Ewart</surname><given-names>AJ</given-names></name><name name-style="western"><surname>Petrie</surname><given-names>AHK</given-names></name></person-group> (<year>1926</year>) <article-title>Contributions to the flora no. 31. Additions to the flora of the Northern Territory and locality records. Proceedings of the Royal Society of Victoria, n.s.</article-title><volume>38</volume>: <fpage>164</fpage>–<lpage>182</lpage>.</mixed-citation></ref></ref-list></tp:taxon-treatment>
